# Supplementary material for: Investigating the environmental drivers of deep‐seafloor biodiversity: A case study of peracarid crustacean assemblages in the Northwest Atlantic Ocean
Source: Ecol Evol. 2019 Nov 27;9(24):14167–204. doi: 10.1002/ece3.5852 (PMC6953587; doi:10.1002/ece3.5852)
Supplement: Supplementary file 3 [file ECE3-9-14167-s003.xlsx]

## Sheet: Sheet1
NEREIDA_box_core_number	abundance	biomass_g	genera_richness	Rao_quadratic_entropy	Shannon_index	phylogenetic_richness	phylogenetic_evenness	functional_richness	functional_evenness	collection_year	collection_month	cruise_number	modelled_seafloor_temperature_2008/C	modelled_seafloor_temperature_2009/C	modelled_seafloor_temperature_2010/C	modelled_seafloor_temperature_average_for_year_BC_taken/C	modelled_seafloor_temperature_average_for_year_BC_taken_and_previous_year/C	modelled_seafloor_temperature_10_year_minimum/C	modelled_seafloor_temperature_10_year_mean/C	modelled_seafloor_salinity_2008/ppt	modelled_seafloor_salinity_2009/ppt	modelled_seafloor_salinity_2010/ppt	modelled_seafloor_salinity_average_for_year_BC_taken/ppt	modelled_seafloor_salinity_average_for_year_BC_taken_and_previous_year/ppt	modelled_seafloor_zonal_velocity_average_for_2008_m/s	modelled_seafloor_zonal_velocity_average_for_2009_m/s	modelled_seafloor_zonal_velocity_average_for_2010_m/s	modelled_seafloor_zonal_velocity_average_for_year_BC_taken_m/s	modelled_seafloor_zonal_velocity_average_for_year_BC_taken_and_previous_year_m/s	modelled_seafloor_meridional_velocity_average_for_2008_m/s	modelled_seafloor_meridional_velocity_average_for_2009_m/s	modelled_seafloor_meridional_velocity_average_for_2010_m/s	modelled_seafloor_meridional_velocity_average_for_year_BC_taken_m/s	modelled_seafloor_meridional_velocity_average_for_year_BC_taken_and_previous_year_m/s	modelled_seafloor_absolute_velocity_average_for_2008_m/s	modelled_seafloor_absolute_velocity_average_for_2009_m/s	modelled_seafloor_absolute_velocity_average_for_2010_m/s	modelled_seafloor_absolute_water_velocity_average_for_year_BC_taken_m/s	modelled_seafloor_absolute_water_velocity_average_for_year_BC_taken_and_previous_year_m/s	10_year_max_seafloor_current_velocity_m/s	10_year_mean_seafloor_current_velocity_m/s	MODIS_surface_ChloroA_average_for_2008_mg/m3	MODIS_surface_ChloroA_average_for_2009_mg/m3	MODIS_surface_ChloroA_average_for_2010_mg/m3	MODIS_surface_ChloroA_average_for_year_BC_taken_mg/m3	MODIS_surface_ChloroA_average_for_year_BC_taken_and_previous_year_mg/m3	MODIS_surface_POC_average_for_2008_mg/m3	MODIS_surface_POC_average_for_2009_mg/m3	MODIS_surface_POC_average_for_2010_mg/m3
BC4	43	0.0217	16	0.873986	2.38984	13.9544	0.816418	9.76677	0.721331	2009	may	1	3.54455	3.45902	3.59389	3.45902	3.50178	3.51631	3.9212	34.8503	34.8407	34.8529	34.8407	34.8455	0.05385	0.05613	0.38289	0.05613	0.05499	-0.04782	-0.05094	-0.35485	-0.05094	-0.04938	0.0720179	0.0757988	0.522038	0.0757988	0.0739083	0.151902	0.107415	0.7276	0.85133	0.97106	0.85133	0.789465	129.33	149.005	153.685
BC5	29	0.0118	11	0.782402	1.93859	9.78615	0.779591	7.91699	0.658112	2009	may	1	3.46276	3.39139	3.51064	3.39139	3.42707	3.48364	3.85212	34.84	34.8314	34.8434	34.8314	34.8357	0.07694	0.07939	0.22491	0.07939	0.078165	-0.02949	-0.03114	-0.27545	-0.03114	-0.030315	0.082398	0.0852788	0.355608	0.0852788	0.0838384	0.172126	0.130566	0.80995	0.8609	0.91664	0.8609	0.835425	131.159	136.565	155.479
BC6	35	0.0104	20	0.925714	2.8033	17.9349	0.883753	14.3018	0.780177	2009	may	1	3.42379	3.35224	3.46217	3.35224	3.38802	3.41455	3.74418	34.847	34.8392	34.8507	34.8392	34.8431	0.05651	0.0596	0.24401	0.0596	0.058055	-0.0536	-0.0584	-0.15836	-0.0584	-0.056	0.0778867	0.0834429	0.290893	0.0834429	0.0806648	0.179566	0.138502	0.68559	0.71858	0.93871	0.71858	0.702085	128.447	144.496	149.26
BC7	114	0.1074	23	0.796091	2.28635	19.5446	0.76565	15.5628	0.676351	2009	may	1	3.3669	3.30932	3.39608	3.30932	3.33811	3.35129	3.62696	34.8594	34.8529	34.8622	34.8529	34.8562	0.06154	0.06462	0.24124	0.06462	0.06308	-0.05518	-0.06064	-0.18208	-0.06064	-0.05791	0.0826559	0.0886169	0.302241	0.0886169	0.0856364	0.178508	0.132228	0.70674	0.67341	0.86567	0.67341	0.690075	125.077	125.301	167.569
BC9	12	0.0139	9	0.875	2.13833	8.24684	0.879961	7.71143	0.834357	2009	june	1	3.65361	3.54064	3.70074	3.54064	3.59713	3.59336	4.04905	34.8435	34.8316	34.8469	34.8316	34.8375	0.02399	0.02332	0.21787	0.02332	0.023655	-0.02062	-0.02123	-0.20521	-0.02123	-0.020925	0.0316339	0.0315363	0.299297	0.0315363	0.0315851	0.0946284	0.0408069	0.87819	0.72945	0.96056	0.72945	0.80382	137.94	131.173	152.079
BC10	42	0.0213	14	0.821995	2.1049	12.566	0.749261	10.1709	0.615465	2009	june	1	3.72983	3.61429	3.78294	3.61429	3.67206	3.59284	4.04792	34.8627	34.8503	34.8637	34.8503	34.8565	0.02562	0.02401	0.26188	0.02401	0.024815	-0.02272	-0.02248	-0.25486	-0.02248	-0.0226	0.034243	0.0328912	0.365424	0.0328912	0.0335671	0.0951485	0.041542	0.8576	0.7389	0.96371	0.7389	0.79825	137.463	131.955	152.556
BC11	47	0.0452	16	0.871456	2.36647	13.8965	0.778916	13.4464	0.74139	2009	june	1	3.60671	3.48114	3.6391	3.48114	3.54392	3.62966	4.09685	34.8213	34.8095	34.8292	34.8095	34.8154	0.0137	0.01486	-0.00877	0.01486	0.01428	-0.01439	-0.01651	-0.04396	-0.01651	-0.01545	0.0198686	0.0222126	0.0448263	0.0222126	0.0210406	0.0695815	0.0227668	1.06728	0.7476	1.07947	0.7476	0.90744	134.532	130.811	164.785
BC12	14	0.0093	11	0.897959	2.34199	10.0413	0.893906	8.62896	0.819897	2009	june	1	3.60847	3.50025	3.65469	3.50025	3.55436	3.57189	4.01949	34.8568	34.8456	34.859	34.8456	34.8512	0.03922	0.04063	0.34673	0.04063	0.039925	-0.04766	-0.05057	-0.263	-0.05057	-0.049115	0.0617226	0.06487	0.43519	0.06487	0.0632963	0.146437	0.0905762	0.70548	0.74557	0.92242	0.74557	0.725525	124.955	131.965	149.366
BC13	14	0.0198	9	0.867347	2.10658	7.98519	0.847111	6.59507	0.79861	2009	june	1	3.65165	3.53379	3.69646	3.53379	3.59272	3.59739	4.05556	34.85	34.8382	34.8532	34.8382	34.8441	0.02912	0.02981	0.21843	0.02981	0.029465	-0.03328	-0.03435	-0.2633	-0.03435	-0.033815	0.0442214	0.0454814	0.342109	0.0454814	0.0448514	0.118645	0.0551991	0.76612	0.71112	1.01546	0.71112	0.73862	131.284	133.233	161.526
BC14	9	0.0253	8	0.864198	2.04319	7.3423	0.909967	6.96496	0.858243	2009	june	1	3.55162	3.46991	3.60076	3.46991	3.51077	3.49174	3.88791	34.8672	34.8581	34.8686	34.8581	34.8626	0.06787	0.06998	0.16197	0.06998	0.068925	-0.08034	-0.08493	-0.25478	-0.08493	-0.082635	0.105171	0.110047	0.301906	0.110047	0.107609	0.18072	0.148565	0.65547	0.80338	0.93094	0.80338	0.729425	123.063	160.177	150.277
BC16	10	0.0053	7	0.84	1.8867	6.49105	0.877431	5.74569	0.808857	2009	june	1	3.61343	3.51423	3.66352	3.51423	3.56383	3.55447	3.99053	34.8552	34.8445	34.8573	34.8445	34.8499	0.04754	0.04933	0.39385	0.04933	0.048435	-0.0453	-0.04866	-0.3668	-0.04866	-0.04698	0.0656669	0.069291	0.538201	0.069291	0.067479	0.135843	0.0877166	0.77393	0.76011	1.10908	0.76011	0.76702	165.842	235.084	167.118
BC17	3	0.0007	3	0.666667	1.09861	2.8481	0.949366	2.56579	0.855264	2009	june	1	3.46817	3.39126	3.50978	3.39126	3.42971	3.44818	3.8045	34.8545	34.8462	34.8575	34.8462	34.8504	0.06245	0.06543	0.17578	0.06543	0.06394	-0.04562	-0.04905	-0.32609	-0.04905	-0.047335	0.0773381	0.081774	0.37045	0.081774	0.0795561	0.171333	0.131967	0.69063	0.80355	0.97919	0.80355	0.74709	135.168	176.958	156.943
BC18	37	0.0293	17	0.902849	2.58516	14.9551	0.823951	11.2083	0.789245	2009	june	1	3.54555	3.45186	3.59322	3.45186	3.49871	3.53723	3.96035	34.8556	34.8455	34.858	34.8455	34.8505	0.05233	0.05398	0.1927	0.05398	0.053155	-0.05597	-0.05904	-0.33875	-0.05904	-0.057505	0.0766229	0.0799973	0.389724	0.0799973	0.0783101	0.16855	0.131926	0.67896	0.76273	0.92397	0.76273	0.720845	122.334	133.79	149.269
BC19	53	0.0247	19	0.906372	2.62657	17.1605	0.84322	15.2435	0.766858	2009	june	1	3.57404	3.45037	3.60609	3.45037	3.5122	3.62824	4.09593	34.8249	34.8136	34.8323	34.8136	34.8193	0.01924	0.02052	0.02865	0.02052	0.01988	-0.02362	-0.02583	-0.11144	-0.02583	-0.024725	0.0304644	0.0329888	0.115064	0.0329888	0.0317266	0.08591	0.0275143	0.75926	0.72142	0.98369	0.72142	0.74034	130.807	129.282	155.877
BC20	42	0.0313	15	0.879819	2.42022	13.176	0.814171	12.8911	0.826315	2009	june	1	3.44635	3.37752	3.48383	3.37752	3.41193	3.44198	3.79046	34.8711	34.8636	34.8731	34.8636	34.8673	0.05677	0.05877	0.2581	0.05877	0.05777	-0.06916	-0.07317	-0.31993	-0.07317	-0.071165	0.0894759	0.0938497	0.411061	0.0938497	0.0916628	0.206554	0.156991	0.70931	0.7464	0.89231	0.7464	0.727855	125.172	132.807	146.805
BC21	18	0.0116	7	0.598765	1.34797	6.32815	0.619276	5.16561	0.58341	2009	june	1	3.36786	3.3055	3.39397	3.3055	3.33668	3.36415	3.65114	34.8721	34.8656	34.8745	34.8656	34.8688	0.0589	0.06049	0.21092	0.06049	0.059695	-0.06203	-0.0663	-0.40726	-0.0663	-0.064165	0.0855391	0.0897481	0.458637	0.0897481	0.0876436	0.18147	0.125963	0.7034	0.80656	0.86701	0.80656	0.75498	126.387	133.457	143.601
BC22	46	0.0241	18	0.89414	2.54428	16.2493	0.80132	12.9665	0.736278	2009	june	1	3.5883	3.46704	3.62505	3.46704	3.52767	3.60791	4.07434	34.8384	34.8268	34.8438	34.8268	34.8326	0.01865	0.01952	0.14404	0.01952	0.019085	-0.03382	-0.03555	-0.1882	-0.03555	-0.034685	0.0386214	0.0405565	0.236995	0.0405565	0.039589	0.10081	0.0415262	0.6957	0.73693	0.94937	0.73693	0.716315	124.361	128.98	151.864
BC23	50	0.0459	19	0.8952	2.56544	16.6439	0.877497	14.8849	0.848945	2009	june	1	3.49174	3.40392	3.53438	3.40392	3.44783	3.51893	3.93582	34.8535	34.8441	34.8567	34.8441	34.8488	0.03912	0.04081	0.3819	0.04081	0.039965	-0.08837	-0.09143	-0.27264	-0.09143	-0.0899	0.0966418	0.100124	0.469234	0.100124	0.0983831	0.205783	0.165715	0.68889	0.73359	0.94994	0.73359	0.71124	124.728	131.57	151.488
BC31	16	0.0063	12	0.898438	2.39331	10.8877	0.885364	10.5035	0.880798	2009	june	1	3.39847	3.34996	3.42732	3.34996	3.37421	3.35948	3.63457	34.894	34.8878	34.8942	34.8878	34.8909	0.06806	0.06711	0.19439	0.06711	0.067585	-0.10447	-0.10011	-0.18184	-0.10011	-0.10229	0.124684	0.120523	0.266183	0.120523	0.122604	0.233012	0.175061	0.67518	0.70204	1.12627	0.70204	0.68861	122.468	137.608	190.339
BC32	0	0	0	0	0	0	0	0	0	2009	june	1	3.57196	3.47094	3.61792	3.47094	3.52145	3.56695	4.02374	34.862	34.8505	34.8635	34.8505	34.8562	0.0119	0.01233	0.14971	0.01233	0.012115	-0.09539	-0.09421	-0.2113	-0.09421	-0.0948	0.0961294	0.0950134	0.258961	0.0950134	0.0955714	0.227958	0.160774	0.653	0.71309	0.96804	0.71309	0.683045	120.661	130.717	154.672
BC33	29	0.0271	21	0.941736	2.94878	17.9393	0.822269	13.8342	0.864533	2009	june	1	3.27744	3.21956	3.30999	3.21956	3.2485	3.42061	3.76164	34.8541	34.8471	34.8576	34.8471	34.8506	0.02944	0.02924	0.24587	0.02924	0.02934	-0.11545	-0.11414	-0.22488	-0.11414	-0.114795	0.119145	0.117826	0.333201	0.117826	0.118485	0.304322	0.243778	0.66649	0.66173	1.0492	0.66173	0.66411	122.802	128.635	166.501
BC34	0	0	0	0	0	0	0	0	0	2009	june	1	3.44815	3.38388	3.48959	3.38388	3.41601	3.45647	3.83062	34.8746	34.8667	34.8758	34.8667	34.8707	0.04212	0.04281	0.39065	0.04281	0.042465	-0.11383	-0.11093	-0.20787	-0.11093	-0.11238	0.121373	0.118904	0.442513	0.118904	0.120138	0.25961	0.191408	0.67658	0.70823	1.04455	0.70823	0.692405	122.746	134.205	166.31
BC35	45	0.0139	19	0.907654	2.68078	16.7624	0.829288	14.2002	0.79154	2009	june	1	3.62172	3.52722	3.67024	3.52722	3.57447	3.56974	4.03113	34.8719	34.8598	34.8721	34.8598	34.8659	-0.00909	-0.00895	-0.08489	-0.00895	-0.00902	-0.11886	-0.11705	-0.21846	-0.11705	-0.117955	0.119207	0.117392	0.234374	0.117392	0.118299	0.23051	0.167426	0.64553	0.68941	0.97142	0.68941	0.66747	120.143	129.067	154.677
BC36	2	0.0023	2	0.5	0.693147	1.95034	0.975169	2	1	2009	june	1	3.33001	3.27213	3.36702	3.27213	3.30107	3.43016	3.78687	34.8625	34.8552	34.8649	34.8552	34.8588	0.02087	0.02034	0.19817	0.02034	0.020605	-0.13886	-0.13786	-0.23977	-0.13786	-0.13836	0.14042	0.139352	0.311064	0.139352	0.139886	0.335612	0.278396	0.6537	0.66076	1.01532	0.66076	0.65723	120.28	127.674	160.938
BC37	9	0.0045	7	0.814815	1.83102	6.2152	0.832122	5.8558	0.791045	2009	june	1	3.21924	3.18582	3.22789	3.18582	3.20253	3.16403	3.39513	34.8956	34.891	34.8962	34.891	34.8933	0.03605	0.03342	0.32354	0.03342	0.034735	-0.18551	-0.18113	-0.27386	-0.18113	-0.18332	0.18898	0.184187	0.423884	0.184187	0.186584	0.36079	0.268846	0.69417	0.64443	1.11297	0.64443	0.6693	122.929	127.63	185.531
BC38	18	0.0207	11	0.858025	2.18319	9.71037	0.799983	9.83057	0.876495	2009	june	1	3.09995	3.0594	3.11901	3.0594	3.07967	3.31855	3.56312	34.8567	34.8516	34.8605	34.8516	34.8542	0.01934	0.01824	0.18544	0.01824	0.01879	-0.1228	-0.1216	-0.2397	-0.1216	-0.1222	0.124314	0.12296	0.303058	0.12296	0.123637	0.350236	0.275643	0.69917	0.62283	1.0481	0.62283	0.661	124.079	124.882	167.969
BC39	0	0	0	0	0	0	0	0	0	2009	june	1	3.41551	3.33949	3.45808	3.33949	3.3775	3.51218	3.94792	34.849	34.8389	34.8525	34.8389	34.844	-0.00738	-0.01017	-0.01465	-0.01017	-0.008775	-0.06914	-0.06901	-0.22123	-0.06901	-0.069075	0.0695328	0.0697554	0.221715	0.0697554	0.0696441	0.149034	0.106912	0.67258	0.71094	0.9816	0.71094	0.69176	122.992	129.091	155.459
BC40	22	0.0222	14	0.913223	2.53937	12.163	0.874866	11.1936	0.860844	2009	june	1	3.29534	3.24864	3.33096	3.24864	3.27199	3.4032	3.70344	34.8692	34.8625	34.8711	34.8625	34.8658	-0.02389	-0.02352	-0.23239	-0.02352	-0.023705	-0.0841	-0.08464	-0.2551	-0.08464	-0.08437	0.0874274	0.0878471	0.345081	0.0878471	0.0876372	0.191081	0.117514	0.65598	0.65124	1.03148	0.65124	0.65361	119.25	127.646	166.127
BC41	28	0.0332	18	0.920918	2.72905	16.202	0.894772	14.9845	0.852412	2009	june	1	3.63183	3.55872	3.68547	3.55872	3.59527	3.49476	3.91997	34.8937	34.8832	34.8917	34.8832	34.8885	-0.02788	-0.02364	-0.23675	-0.02364	-0.02576	-0.17558	-0.16962	-0.25398	-0.16962	-0.1726	0.17778	0.171259	0.347212	0.171259	0.17452	0.264684	0.200857	0.65065	0.65543	0.98692	0.65543	0.65304	120.327	126.514	155.931
BC43	0	0	0	0	0	0	0	0	0	2009	june	1	3.47295	3.38301	3.51322	3.38301	3.42798	3.55474	4.00528	34.845	34.8336	34.8493	34.8336	34.8393	-0.02244	-0.02277	-0.24393	-0.02277	-0.022605	-0.0599	-0.05904	-0.38343	-0.05904	-0.05947	0.0639653	0.0632787	0.454445	0.0632787	0.063622	0.146136	0.107947	0.65444	0.70994	0.95731	0.70994	0.68219	121.043	129.395	153.725
BC44	52	0.0159	12	0.756657	1.77969	10.5061	0.727871	10.1512	0.67315	2009	june	1	3.58738	3.51207	3.64108	3.51207	3.54973	3.50494	3.90359	34.877	34.866	34.8776	34.866	34.8715	-0.055	-0.05382	-0.14911	-0.05382	-0.05441	-0.08039	-0.07795	-0.21214	-0.07795	-0.07917	0.0974041	0.0947248	0.259301	0.0947248	0.0960645	0.144996	0.106868	0.65509	0.68857	0.96648	0.68857	0.67183	122.274	127.376	155.399
BC45	12	0.0373	5	0.666667	1.31437	4.4657	0.690947	4.27491	0.696739	2009	june	1	3.42134	3.32857	3.45776	3.32857	3.37495	3.56554	4.0123	34.8306	34.8192	34.838	34.8192	34.8249	-0.02294	-0.02239	-0.21069	-0.02239	-0.022665	-0.05309	-0.05248	-0.24223	-0.05248	-0.052785	0.0578342	0.0570567	0.321038	0.0570567	0.0574454	0.13943	0.104857	0.63761	0.65211	0.94227	0.65211	0.64486	119.698	126.553	154.099
BC47	15	0.0075	10	0.888889	2.24595	9.27323	0.917511	8.84743	0.881972	2009	june	1	3.34991	3.27506	3.38652	3.27506	3.31248	3.47542	3.84323	34.8353	34.8253	34.8426	34.8253	34.8303	-0.02753	-0.02669	-0.28745	-0.02669	-0.02711	-0.05535	-0.05383	-0.23779	-0.05383	-0.05459	0.0618185	0.0600835	0.373057	0.0600835	0.060951	0.146404	0.105308	0.63599	0.65551	0.93531	0.65551	0.64575	119.842	131.268	153.049
BC48	0	0	0	0	0	0	0	0	0	2009	june	1	3.423	3.31639	3.45449	3.31639	3.3697	3.59103	4.05045	34.8163	34.8037	34.8277	34.8037	34.81	-0.02026	-0.01918	-0.22437	-0.01918	-0.01972	-0.04616	-0.04512	-0.2662	-0.04512	-0.04564	0.0504104	0.0490274	0.348144	0.0490274	0.0497189	0.130305	0.0952639	0.63086	0.64345	0.94459	0.64345	0.637155	119.469	130.017	157.766
BC50	214	0.156	19	0.49013	1.26446	15.8097	0.37271	11.2984	0.423216	2009	june	1	3.36961	3.26516	3.45748	3.26516	3.31738	3.58657	3.97055	34.6658	34.6562	34.6856	34.6562	34.661	0.10911	0.11487	0.20848	0.11487	0.11199	-0.00167	-0.00125	-0.00493	-0.00125	-0.00146	0.109123	0.114877	0.208538	0.114877	0.112	0.290704	0.177737	0.69845	1.25834	0.86809	1.25834	0.978395	129.27	168.405	142.346
BC51	276	0.1438	25	0.806238	2.25835	21.8503	0.65837	14.5289	0.699041	2009	june	1	3.4884	3.3829	3.57047	3.3829	3.43565	3.60371	3.99806	34.7232	34.713	34.7362	34.713	34.7181	0.11044	0.11525	0.20276	0.11525	0.112845	0.0099	0.0108	0.1158	0.0108	0.01035	0.110883	0.115755	0.233498	0.115755	0.113319	0.24944	0.153767	0.69294	1.10229	0.86407	1.10229	0.897615	127.693	141.662	140.228
BC52	73	0.0668	7	0.587352	1.08242	6.14551	0.510568	4.86515	0.558097	2009	june	1	3.37177	3.26901	3.46171	3.26901	3.32039	3.57941	3.95847	34.6674	34.6578	34.6871	34.6578	34.6626	0.11648	0.1227	0.2161	0.1227	0.11959	-0.00244	-0.00194	-0.00605	-0.00194	-0.00219	0.116506	0.122715	0.216185	0.122715	0.11961	0.301683	0.187536	0.70509	1.24199	0.85027	1.24199	0.97354	129.692	159.78	142.39
BC53	17	0.0388	4	0.463668	0.885289	3.44327	0.528781	2.53746	0.489734	2009	june	1	3.31707	3.20989	3.41653	3.20989	3.26348	3.60082	3.98635	34.6269	34.6169	34.6509	34.6169	34.6219	0.12024	0.12636	0.23116	0.12636	0.1233	-0.00633	-0.00584	0.04218	-0.00584	-0.006085	0.120407	0.126495	0.234977	0.126495	0.123451	0.3154	0.19677	0.71851	1.08613	0.82214	1.08613	0.90232	131.492	137.675	139.413
BC57	105	0.0414	18	0.59102	1.60581	16.2318	0.574704	11.5284	0.477842	2009	june	1	3.3741	3.2374	3.47015	3.2374	3.30575	3.66492	4.16076	34.6232	34.6125	34.6477	34.6125	34.6179	0.10535	0.10932	0.2191	0.10932	0.107335	-0.005	-0.00428	-0.00181	-0.00428	-0.00464	0.105469	0.109404	0.219107	0.109404	0.107436	0.264147	0.163543	0.76538	1.18935	0.8511	1.18935	0.977365	134.872	148.892	144.028
BC58	7	0.0192	5	0.77551	1.54983	4.26821	0.834353	3.51452	0.862895	2009	june	1	3.35776	3.23817	3.45328	3.23817	3.29797	3.64442	4.07524	34.6352	34.6248	34.6581	34.6248	34.63	0.11085	0.11609	0.21895	0.11609	0.11347	-0.00383	-0.00314	0.0022	-0.00314	-0.003485	0.110916	0.116132	0.218961	0.116132	0.113524	0.28805	0.178924	0.73969	1.17783	0.83042	1.17783	0.95876	133.419	147.2	141.452
BC59	608	0.381	34	0.521425	1.47627	29.3542	0.413008	19.9972	0.456405	2009	june	1	3.53783	3.37335	3.62591	3.37335	3.45559	3.64653	4.21215	34.6737	34.6626	34.6929	34.6626	34.6681	0.07113	0.0749	0.30799	0.0749	0.073015	0.00179	0.00279	0.0305	0.00279	0.00229	0.0711525	0.0749519	0.309497	0.0749519	0.0730522	0.13469	0.105214	0.74635	1.13413	0.83924	1.13413	0.94024	132.888	155.969	141.577
BC60	75	0.0485	17	0.844444	2.24471	14.9822	0.764265	10.5908	0.713639	2009	june	1	3.59101	3.49915	3.64234	3.49915	3.54508	3.56521	3.96689	34.8068	34.7963	34.8112	34.7963	34.8016	0.04733	0.05022	0.32732	0.05022	0.048775	0.04194	0.04258	0.27962	0.04258	0.04226	0.0632384	0.0658415	0.430495	0.0658415	0.0645399	0.152407	0.114451	0.73491	1.3195	0.89373	1.3195	1.0272	130.437	142.583	143.764
BC61	23	0.0184	10	0.873346	2.16314	8.83072	0.85362	6.46714	0.747702	2009	june	1	3.53092	3.43196	3.56831	3.43196	3.48144	3.61139	4.02323	34.7659	34.7554	34.7739	34.7554	34.7607	0.06552	0.06793	0.19627	0.06793	0.066725	0.02276	0.02311	0.15103	0.02311	0.022935	0.0693606	0.0717534	0.247653	0.0717534	0.070557	0.153793	0.116897	0.71274	1.51323	0.9477	1.51323	1.11299	143.262	148.564	142.986
BC63	213	0.182	21	0.803721	2.04735	17.6477	0.679422	15.415	0.712817	2009	june	1	3.59132	3.47424	3.65442	3.47424	3.53278	3.6627	4.10071	34.7646	34.7535	34.7723	34.7535	34.7591	0.07631	0.07923	0.20134	0.07923	0.07777	0.00964	0.00943	0.05398	0.00943	0.009535	0.0769165	0.0797892	0.208451	0.0797892	0.0783528	0.165605	0.116178	0.71123	0.98849	0.93414	0.98849	0.84986	132.211	139.231	144.936
BC64	75	0.025	21	0.872178	2.45404	18.0428	0.681538	15.0343	0.810297	2009	june	1	3.49671	3.3954	3.5744	3.3954	3.44606	3.59228	3.98264	34.7358	34.7258	34.7474	34.7258	34.7308	0.09309	0.09801	0.24777	0.09801	0.09555	0.01802	0.01848	0.18835	0.01848	0.01825	0.0948181	0.099737	0.311233	0.099737	0.0972775	0.21552	0.140086	0.70032	1.07661	0.86449	1.07661	0.888465	128.595	140.505	139.928
BC67	195	0.1356	25	0.880274	2.55377	22.0601	0.830665	15.7655	0.758101	2009	july	2	3.60445	3.47043	3.67506	3.47043	3.53744	3.66631	4.14663	34.7445	34.7332	34.754	34.7332	34.7389	0.0732	0.07542	0.166	0.07542	0.07431	0.0134	0.01409	0.12677	0.01409	0.013745	0.0744164	0.0767249	0.20887	0.0767249	0.0755706	0.160558	0.107696	0.71971	0.88019	0.87181	0.88019	0.79995	131.246	132.596	140.129
BC68	344	0.2146	28	0.889788	2.55317	24.4417	0.66461	17.8188	0.629824	2009	july	2	3.60026	3.51399	3.65697	3.51399	3.55713	3.5541	3.9417	34.8138	34.8038	34.818	34.8038	34.8088	0.09945	0.10204	0.20801	0.10204	0.100745	0.04537	0.04683	0.39616	0.04683	0.0461	0.10931	0.112273	0.447449	0.112273	0.110792	0.188613	0.141402	0.67194	0.71127	0.98825	0.71127	0.691605	177.588	114.895	143.711
BC70	1149	0.6617	39	0.687994	1.99733	33.4878	0.497948	23.7901	0.611099	2009	july	2	3.81004	3.71725	3.89437	3.71725	3.76364	3.57114	3.95922	34.8859	34.8736	34.8817	34.8736	34.8798	0.17017	0.17848	0.23396	0.17848	0.174325	0.06081	0.06234	0.64169	0.06234	0.061575	0.180709	0.189054	0.68301	0.189054	0.184881	0.206542	0.153068	0.66301	0.95444	0.94791	0.95444	0.808725	125.05	133.407	139.282
BC71	856	0.8238	21	0.392452	0.912951	18.0976	0.266018	14.9259	0.177628	2009	july	2	3.4885	3.4143	3.54632	3.4143	3.4514	3.49031	3.84559	34.7978	34.7889	34.8044	34.7889	34.7934	0.0727	0.07747	0.19935	0.07747	0.075085	0.04627	0.04599	0.10748	0.04599	0.04613	0.0861754	0.0900926	0.226478	0.0900926	0.088134	0.176797	0.142493	0.77218	1.43077	0.89807	1.43077	1.10147	132.291	151.262	144.704
BC72	87	0.047	25	0.866957	2.56785	22.3193	0.759868	19.3021	0.738622	2009	july	2	3.44958	3.37316	3.47269	3.37316	3.41137	3.48991	3.83859	34.7727	34.764	34.7812	34.764	34.7683	0.06776	0.06922	0.23304	0.06922	0.06849	0.0364	0.03688	0.18823	0.03688	0.03664	0.076918	0.0784318	0.299563	0.0784318	0.0776749	0.190777	0.149462	0.74801	1.01408	0.93379	1.01408	0.881045	133.897	136.154	145.277
BC73	77	0.0499	19	0.869624	2.47068	16.9337	0.772749	13.5113	0.74608	2009	july	2	3.42157	3.34399	3.48116	3.34399	3.38278	3.46817	3.79893	34.7563	34.748	34.7668	34.748	34.7521	0.07364	0.07613	0.23216	0.07613	0.074885	0.03102	0.03109	0.16007	0.03109	0.031055	0.0799068	0.0822336	0.281994	0.0822336	0.0810702	0.208453	0.158777	0.75685	1.03483	0.93825	1.03483	0.89584	137.268	130.508	143.049
BC74	57	0.0259	16	0.821791	2.16272	14.5795	0.779819	10.5905	0.717166	2009	july	2	3.61705	3.47364	3.68055	3.47364	3.54535	3.66496	4.18344	34.7379	34.7272	34.7485	34.7272	34.7325	0.05415	0.05436	0.27567	0.05436	0.054255	-0.00372	-0.00447	-0.07505	-0.00447	-0.004095	0.0542776	0.0545435	0.285703	0.0545435	0.0544106	0.126324	0.0820269	0.6644	0.87732	0.87605	0.87732	0.77086	123.618	130.457	139.989
BC76	95	0.1222	19	0.839224	2.24597	15.9494	0.768429	12.2935	0.72818	2009	july	2	3.52889	3.41346	3.59438	3.41346	3.47118	3.66824	4.12027	34.7365	34.7259	34.7471	34.7259	34.7312	0.06924	0.07152	0.2198	0.07152	0.07038	0.01352	0.01374	0.1059	0.01374	0.01363	0.0705476	0.0728279	0.243981	0.0728279	0.0716877	0.1734	0.12206	0.70481	0.9252	0.92423	0.9252	0.815005	130.222	135.962	143.82
BC77	6	0.0054	4	0.666667	1.24245	3.38725	0.734017	3.21457	0.699606	2009	july	2	3.67555	3.56698	3.73916	3.56698	3.62127	3.60647	4.02505	34.8182	34.8062	34.8208	34.8062	34.8122	0.051	0.05327	0.38944	0.05327	0.052135	0.0158	0.01544	0.10164	0.01544	0.01562	0.0533914	0.0554625	0.402485	0.0554625	0.0544269	0.109603	0.0696719	0.77761	1.34861	0.9956	1.34861	1.06311	133.633	147.652	151.032
BC78	18	1.0849	10	0.876543	2.19722	8.36013	0.791679	6.27067	0.747961	2009	july	2	3.58861	3.48804	3.64284	3.48804	3.53832	3.59294	4.0279	34.8065	34.7955	34.8121	34.7955	34.801	0.02087	0.02018	0.08711	0.02018	0.020525	0.0073	0.00508	0.00151	0.00508	0.00619	0.0221099	0.0208096	0.0871231	0.0208096	0.0214597	0.108765	0.0537101	0.92218	0.98837	1.03089	0.98837	0.955275	133.503	139.067	157.779
BC79	298	0.1797	14	0.352935	0.83441	12.6626	0.245583	9.16604	0.15751	2009	july	2	3.60947	3.52009	3.67151	3.52009	3.56478	3.55042	3.94744	34.8259	34.8152	34.829	34.8152	34.8205	0.03385	0.03275	0.17077	0.03275	0.0333	0.04938	0.05092	0.09529	0.05092	0.05015	0.0598682	0.0605426	0.195557	0.0605426	0.0602054	0.14458	0.110231	0.8877	1.52344	0.99826	1.52344	1.20557	135.069	190.822	153.64
BC80	18	0.0265	6	0.728395	1.52296	4.73617	0.686507	3.7716	0.51895	2009	july	2	3.64057	3.53787	3.69722	3.53787	3.58922	3.59569	4.0347	34.8276	34.8162	34.8308	34.8162	34.8219	0.02328	0.01973	-0.00055	0.01973	0.021505	0.01181	0.0095	0.10923	0.0095	0.010655	0.0261043	0.021898	0.109231	0.021898	0.0240012	0.112481	0.0559195	0.89033	0.93253	1.055	0.93253	0.91143	129.841	134.925	164.211
BC81	61	0.0348	20	0.828272	2.33657	17.8377	0.733536	13.4948	0.662363	2009	july	2	3.74888	3.64207	3.81577	3.64207	3.69548	3.59378	4.01616	34.847	34.8349	34.848	34.8349	34.841	0.01126	0.00714	0.16668	0.00714	0.0092	-0.00767	-0.01221	-0.14251	-0.01221	-0.00994	0.0136241	0.0141444	0.219297	0.0141444	0.0138843	0.0974702	0.0440232	0.84379	0.92632	0.97018	0.92632	0.885055	129.802	132.093	150.732
BC82	24	0.0191	11	0.777778	1.92983	9.92132	0.765044	7.08439	0.692299	2009	july	2	3.56702	3.46877	3.62513	3.46877	3.5179	3.58622	4.00632	34.7927	34.7818	34.7991	34.7818	34.7872	0.03468	0.03474	0.21468	0.03474	0.03471	0.01725	0.01611	0.07402	0.01611	0.01668	0.0387333	0.0382936	0.227083	0.0382936	0.0385134	0.114494	0.0608792	1.14054	1.11802	1.03853	1.11802	1.12928	143.671	143.093	156.737
BC83	27	0.0756	8	0.727023	1.58072	6.10547	0.6407	5.48726	0.683856	2009	july	2	3.58784	3.49517	3.64645	3.49517	3.5415	3.56437	3.97605	34.8182	34.8075	34.8223	34.8075	34.8128	0.04909	0.04983	0.15933	0.04983	0.04946	0.03746	0.03767	0.27436	0.03767	0.037565	0.0617501	0.0624665	0.317269	0.0624665	0.0621083	0.142704	0.0905434	0.94865	1.08611	1.03395	1.08611	1.01738	134.154	140.87	154.526
BC84	1050	0.6287	12	0.0395519	0.142911	10.5573	0.0319485	9.10741	0.0314022	2009	july	2	3.49613	3.42851	3.55195	3.42851	3.46232	3.45979	3.80061	34.823	34.8147	34.828	34.8147	34.8189	0.0418	0.04256	0.22534	0.04256	0.04218	0.06684	0.06779	0.0864	0.06779	0.067315	0.0788342	0.0800427	0.241336	0.0800427	0.0794384	0.175951	0.138312	0.77876	1.02368	0.97142	1.02368	0.90122	131.644	142.638	150.937
BC85	66	0.0553	19	0.864555	2.41382	16.5769	0.776471	11.8242	0.773425	2009	july	2	3.59313	3.51629	3.6542	3.51629	3.55471	3.51341	3.88915	34.8467	34.8369	34.8487	34.8369	34.8418	0.07274	0.07401	0.16006	0.07401	0.073375	0.06006	0.06154	0.1066	0.06154	0.0608	0.0943309	0.0962531	0.192309	0.0962531	0.095292	0.168108	0.128664	0.7868	0.87569	1.03743	0.87569	0.831245	127.608	136.32	158.227
BC86	100	0.028	17	0.7568	1.94825	14.7616	0.652111	11.0416	0.739192	2009	july	2	3.62792	3.55704	3.68676	3.55704	3.59248	3.48698	3.84936	34.873	34.8638	34.8733	34.8638	34.8684	0.03575	0.03664	0.14603	0.03664	0.036195	0.07736	0.07941	0.1288	0.07941	0.078385	0.0852211	0.0874553	0.194716	0.0874553	0.0863382	0.193467	0.152893	0.76323	0.88624	1.01077	0.88624	0.824735	127.394	141.771	162.978
BC87	10	0.0087	8	0.86	2.02533	7.09981	0.881128	4.70739	0.654668	2009	july	2	3.56388	3.46963	3.61753	3.46963	3.51675	3.562	3.98954	34.8179	34.8074	34.8224	34.8074	34.8127	0.04246	0.04163	0.16832	0.04163	0.042045	0.01946	0.01863	0.11765	0.01863	0.019045	0.046707	0.0456085	0.205361	0.0456085	0.0461577	0.124115	0.0658195	0.8578	0.87118	1.05802	0.87118	0.86449	131.772	133.856	162.239
BC88	5	0.0037	3	0.56	0.950271	2.6946	0.736016	2.15178	0.561782	2009	july	2	3.7878	3.69482	3.8582	3.69482	3.74131	3.55015	3.95383	34.8952	34.8832	34.8916	34.8832	34.8892	0.06445	0.06327	0.63152	0.06327	0.06386	0.02838	0.03	0.29865	0.03	0.02919	0.0704218	0.0700221	0.698577	0.0700221	0.0702219	0.157934	0.0980129	0.84296	0.88455	1.02566	0.88455	0.863755	130.2	134.747	159.865
BC89	74	0.0344	24	0.917458	2.79646	21.8214	0.852542	18.2101	0.787079	2009	july	2	3.36598	3.31133	3.39812	3.31133	3.33866	3.35605	3.63233	34.8449	34.8385	34.8489	34.8385	34.8417	0.12076	0.12462	0.21416	0.12462	0.12269	0.03908	0.04023	0.18975	0.04023	0.039655	0.126926	0.130953	0.286129	0.130953	0.128939	0.258493	0.216308	0.69285	1.00215	0.91454	1.00215	0.8475	124.319	141.505	189.997
BC90	227	0.0766	26	0.71385	1.83927	23.2452	0.589323	20.1311	0.593896	2009	july	2	3.4274	3.36521	3.471	3.36521	3.3963	3.43116	3.75665	34.835	34.8275	34.8394	34.8275	34.8312	0.09317	0.09701	0.20204	0.09701	0.09509	0.04297	0.04405	0.21484	0.04405	0.04351	0.102602	0.106543	0.294918	0.106543	0.104572	0.216414	0.176351	0.75328	0.95431	0.99533	0.95431	0.853795	127.648	147.396	160.32
BC91	165	0.0722	26	0.775243	2.1359	23.0922	0.689205	17.138	0.68004	2009	july	2	3.43959	3.3793	3.48155	3.3793	3.40944	3.42786	3.75359	34.8481	34.8408	34.8515	34.8408	34.8445	0.12416	0.1282	0.22552	0.1282	0.12618	0.02093	0.02223	0.19176	0.02223	0.02158	0.125912	0.130113	0.296026	0.130113	0.128012	0.245066	0.199204	0.77401	0.95617	0.93145	0.95617	0.86509	129.29	143.971	175.794
BC92	111	0.0334	24	0.894733	2.63047	21.6155	0.830516	17.0129	0.755698	2009	july	2	3.39099	3.33253	3.43031	3.33253	3.36176	3.41322	3.72989	34.8416	34.8345	34.8455	34.8345	34.8381	0.11516	0.11822	0.2254	0.11822	0.11669	0.00213	0.0029	-0.00345	0.0029	0.002515	0.11518	0.118256	0.225426	0.118256	0.116718	0.229498	0.189932	0.77499	1.18267	0.92464	1.18267	0.97883	129.226	152.095	174.823
BC93	34	0.0334	13	0.826446	2.10963	11.321	0.797001	8.27679	0.671	2009	july	2	3.53893	3.47122	3.59044	3.47122	3.50508	3.47127	3.82536	34.8578	34.8492	34.8597	34.8492	34.8535	0.1079	0.11315	0.2436	0.11315	0.110525	0.03984	0.0409	0.38054	0.0409	0.04037	0.11502	0.120315	0.451831	0.120315	0.117668	0.217915	0.171949	0.76729	0.93607	0.96474	0.93607	0.85168	129.948	139.721	156.511
BC94	9	0.0049	8	0.864198	2.04319	6.81156	0.819221	5.35318	0.762106	2009	july	2	3.65126	3.5516	3.70744	3.5516	3.60143	3.58155	4.01271	34.8461	34.8347	34.8477	34.8347	34.8404	0.04261	0.03904	0.38132	0.03904	0.040825	0.00303	0.00218	0.17426	0.00218	0.002605	0.0427176	0.0391008	0.419251	0.0391008	0.0409092	0.111069	0.0461893	0.87278	1.05275	0.97341	1.05275	0.962765	130.898	140.676	155.682
BC95	27	0.1295	11	0.631001	1.60148	9.89514	0.606533	7.59379	0.51565	2009	july	2	3.8245	3.71732	3.88715	3.71732	3.77091	3.61591	4.06991	34.8738	34.8604	34.8714	34.8604	34.8671	-0.00282	-0.00874	-0.13116	-0.00874	-0.00578	-0.00098	-0.00255	-0.28873	-0.00255	-0.001765	0.00298543	0.0091044	0.317125	0.0091044	0.00604492	0.0789881	0.0344528	0.93316	0.91747	1.00407	0.91747	0.925315	140.619	136.392	158.528
BC96	19	0.0619	8	0.825485	1.9133	6.5781	0.739145	5.45632	0.681732	2009	july	2	3.57335	3.47367	3.62317	3.47367	3.52351	3.5866	4.03224	34.8198	34.8088	34.8244	34.8088	34.8143	0.02778	0.02619	0.15259	0.02619	0.026985	-0.00111	-0.00185	0.02168	-0.00185	-0.00148	0.0278022	0.0262553	0.154122	0.0262553	0.0270287	0.0944446	0.0337926	0.83836	0.9446	0.96495	0.9446	0.89148	130.915	134.273	153.98
BC97	18	0.0079	9	0.796296	1.90258	8.40756	0.825409	6.80668	0.674096	2009	july	2	3.57725	3.47247	3.62184	3.47247	3.52486	3.60697	4.05944	34.8172	34.8058	34.8227	34.8058	34.8115	0.02128	0.01957	0.14774	0.01957	0.020425	-0.00616	-0.00652	-0.08814	-0.00652	-0.00634	0.0221536	0.0206275	0.172034	0.0206275	0.0213906	0.0838934	0.0302661	0.84059	0.94402	0.98523	0.94402	0.892305	132.018	135.349	156.081
BC98	22	0.0162	10	0.805785	1.9568	9.10999	0.818824	8.23106	0.686639	2009	july	2	3.60147	3.48362	3.63795	3.48362	3.54255	3.63205	4.09489	34.8137	34.8019	34.8211	34.8019	34.8078	0.01063	0.01086	0.03465	0.01086	0.010745	-0.00582	-0.00653	-0.02928	-0.00653	-0.006175	0.012119	0.012672	0.0453645	0.012672	0.0123955	0.0675818	0.0315334	0.79187	0.8028	1.09933	0.8028	0.797335	132.467	149.899	169.696
BC99	28	0.0061	11	0.857143	2.14356	9.00192	0.791865	7.48008	0.681857	2009	july	2	3.59252	3.49537	3.64393	3.49537	3.54394	3.55733	3.98961	34.8391	34.8282	34.842	34.8282	34.8336	0.0423	0.04115	0.33015	0.04115	0.041725	-0.01997	-0.02093	-0.22	-0.02093	-0.02045	0.046777	0.046167	0.396735	0.046167	0.046472	0.110387	0.056373	0.83607	1.09128	1.02327	1.09128	0.963675	130.917	152.022	157.932
BC100	16	0.0156	7	0.742188	1.62862	6.43634	0.81165	6.04867	0.731321	2009	july	2	3.54888	3.45807	3.60057	3.45807	3.50347	3.55309	3.971	34.8316	34.8211	34.835	34.8211	34.8263	0.04842	0.04829	0.28825	0.04829	0.048355	-0.01124	-0.01236	-0.06021	-0.01236	-0.0118	0.0497075	0.0498467	0.294471	0.0498467	0.0497771	0.129428	0.0721467	0.83625	0.82613	0.96653	0.82613	0.83119	130.148	129.16	151.427
BC101	14	0.0146	10	0.857143	2.14395	8.97279	0.838676	6.9007	0.744903	2009	july	2	3.51226	3.4268	3.56339	3.4268	3.46953	3.54572	3.9493	34.8229	34.8129	34.8272	34.8129	34.8179	0.05736	0.05817	0.27002	0.05817	0.057765	0.00406	0.00382	0.08772	0.00382	0.00394	0.0575035	0.0582953	0.283911	0.0582953	0.0578994	0.14757	0.0852625	0.85127	1.01386	1.00724	1.01386	0.932565	130.882	152.279	158.213
BC102	207	0.1054	22	0.446696	1.25418	19.3213	0.434908	15.4043	0.405203	2009	july	2	3.38477	3.32437	3.42496	3.32437	3.35457	3.42385	3.75032	34.8397	34.8324	34.8437	34.8324	34.836	0.08726	0.08977	0.20626	0.08977	0.088515	-0.01964	-0.0204	-0.16355	-0.0204	-0.02002	0.0894429	0.0920587	0.263233	0.0920587	0.0907508	0.198558	0.161461	0.74506	0.86338	0.91464	0.86338	0.80422	125.505	137.835	170.629
BC103	7	0.0049	5	0.77551	1.54983	4.71087	0.922224	3.58648	0.695683	2009	july	2	3.45027	3.37886	3.49749	3.37886	3.41457	3.48599	3.85378	34.8352	34.8265	34.8389	34.8265	34.8309	0.07422	0.07644	0.24112	0.07644	0.07533	-0.01991	-0.02102	-0.1605	-0.02102	-0.020465	0.0768441	0.0792774	0.289653	0.0792774	0.0780608	0.167575	0.137579	0.78664	0.83565	0.9227	0.83565	0.811145	127.698	134.012	155.964
BC104	20	0.0161	11	0.85	2.15478	9.89217	0.823055	8.02566	0.744622	2009	july	2	3.6711	3.54304	3.70255	3.54304	3.60707	3.66436	4.12218	34.8166	34.804	34.8246	34.804	34.8103	0.00348	0.00513	-0.05543	0.00513	0.004305	-0.00152	-0.00243	0.10097	-0.00243	-0.001975	0.00379747	0.00567642	0.115184	0.00567642	0.00473695	0.0575059	0.031326	0.88105	0.91762	1.01498	0.91762	0.899335	138.64	135.174	157.851
BC105	45	0.0337	10	0.687407	1.67633	9.08605	0.666027	8.24662	0.55407	2009	july	2	3.62698	3.51904	3.67183	3.51904	3.57301	3.62621	4.08442	34.8193	34.8073	34.8244	34.8073	34.8133	0.01061	0.0093	-0.00378	0.0093	0.009955	-0.00107	-0.00148	-0.08703	-0.00148	-0.001275	0.0106638	0.00941703	0.0871121	0.00941703	0.0100404	0.0725585	0.0324538	0.95503	1.05038	1.02797	1.05038	1.00271	137.758	135.671	159.178
BC106	20	0.0104	8	0.615	1.43547	6.93403	0.58204	5.46622	0.534382	2009	july	2	3.68341	3.56648	3.72447	3.56648	3.62494	3.65859	4.11294	34.815	34.8024	34.8213	34.8024	34.8087	0.00318	0.00503	-0.07236	0.00503	0.004105	-0.0041	-0.00365	-0.23355	-0.00365	-0.003875	0.00518868	0.00621477	0.244503	0.00621477	0.00570173	0.0496142	0.0239118	0.94348	1.09438	1.0247	1.09438	1.01893	139.572	162.869	164.023
BC107	16	0.0202	5	0.5625	1.12748	4.47941	0.578389	3.71122	0.529866	2009	july	2	3.66711	3.55527	3.71465	3.55527	3.61119	3.63988	4.09206	34.7946	34.7824	34.8032	34.7824	34.7885	-7e-05	0.0011	-0.08086	0.0011	0.000515	-0.01082	-0.01127	-0.2254	-0.01127	-0.011045	0.0108202	0.0113236	0.239465	0.0113236	0.0110719	0.0727802	0.0367351	0.81319	0.88858	0.97578	0.88858	0.850885	130.798	131.458	152.122
BC108	20	0.0122	7	0.73	1.59109	6.50632	0.793441	5.86398	0.697742	2009	july	2	3.62898	3.50498	3.66238	3.50498	3.56698	3.66466	4.12271	34.7802	34.7675	34.792	34.7675	34.7738	0.00628	0.00731	-0.06549	0.00731	0.006795	-0.00542	-0.00538	-0.15227	-0.00538	-0.0054	0.00829547	0.00907637	0.165756	0.00907637	0.00868592	0.0481271	0.0196885	0.85582	0.93637	0.97675	0.93637	0.896095	132.84	132.147	152.248
BC109	7	0.0101	4	0.612245	1.15374	3.38725	0.670661	3.12964	0.624897	2009	july	2	3.5907	3.48839	3.6419	3.48839	3.53954	3.6114	4.05467	34.7953	34.7839	34.8025	34.7839	34.7896	0.01164	0.012	-0.00702	0.012	0.01182	-0.00428	-0.00586	-0.13269	-0.00586	-0.00507	0.0124019	0.0133544	0.132876	0.0133544	0.0128782	0.0879304	0.0420066	1.01877	1.11609	1.02404	1.11609	1.06743	137.55	143.052	156.05
BC110	116	0.0984	22	0.862812	2.4965	19.6789	0.782639	13.2907	0.727742	2009	july	2	3.74554	3.63567	3.81551	3.63567	3.69061	3.6031	4.03052	34.8368	34.8247	34.8382	34.8247	34.8308	0.00901	0.00837	-0.22323	0.00837	0.00869	-0.00326	-0.00734	-0.102	-0.00734	-0.0053	0.00958163	0.0111325	0.245429	0.0111325	0.0103571	0.0977575	0.0385079	0.84031	1.06517	1.02625	1.06517	0.95274	133.003	138.642	153.982
BC111	21	0.1004	8	0.780045	1.76534	7.12499	0.697376	5.05775	0.613086	2009	july	2	3.6061	3.498	3.66822	3.498	3.55205	3.61804	4.05018	34.772	34.7602	34.7799	34.7602	34.7661	0.00975	0.00967	0.08847	0.00967	0.00971	-0.01079	-0.01299	-0.1618	-0.01299	-0.01189	0.0145426	0.0161941	0.184408	0.0161941	0.0153683	0.0960648	0.0447757	0.73062	1.13326	1.05137	1.13326	0.93194	126.61	143.311	153.437
BC112	19	0.0766	8	0.792244	1.78162	7.04612	0.774563	6.24159	0.696649	2009	july	2	3.61103	3.50603	3.66836	3.50603	3.55853	3.61086	4.05036	34.7612	34.7494	34.7713	34.7494	34.7553	-0.00148	-0.0015	-0.11689	-0.0015	-0.00149	-0.02648	-0.02704	-0.3006	-0.02704	-0.02676	0.0265213	0.0270816	0.322527	0.0270816	0.0268015	0.129744	0.0733085	0.83854	1.44412	1.08559	1.44412	1.14133	136.569	178.907	157.629
BC113	36	0.0128	13	0.871914	2.27858	10.9817	0.817467	8.4788	0.731242	2009	july	2	3.65229	3.54353	3.71151	3.54353	3.59791	3.62649	4.06512	34.7657	34.7536	34.7747	34.7536	34.7596	-0.00278	-0.00264	-0.13314	-0.00264	-0.00271	-0.03827	-0.04089	-0.30558	-0.04089	-0.03958	0.0383708	0.0409751	0.333325	0.0409751	0.039673	0.140124	0.0886609	0.74614	1.30539	1.03408	1.30539	1.02577	127.891	151.825	150.621
BC114	11	0.0164	6	0.793388	1.67263	5.19091	0.776891	4.39613	0.732202	2009	july	2	3.88949	3.7394	3.95371	3.7394	3.81445	3.66065	4.12151	34.8495	34.8357	34.846	34.8357	34.8426	0.01903	0.01808	0.17323	0.01808	0.018555	0.00016	-0.00391	-0.13245	-0.00391	-0.001875	0.0190307	0.018498	0.218063	0.018498	0.0187643	0.0661454	0.0364737	0.66896	1.2718	0.99959	1.2718	0.97038	123.988	152.648	149.093
BC115	102	0.053	20	0.870627	2.39257	17.7023	0.784497	11.305	0.705007	2009	july	2	3.80153	3.68035	3.86521	3.68035	3.74094	3.6542	4.09268	34.8261	34.8131	34.8267	34.8131	34.8196	0.00292	0.00044	-0.06444	0.00044	0.00168	-0.02281	-0.02766	-0.34969	-0.02766	-0.025235	0.0229961	0.0276635	0.355578	0.0276635	0.0253298	0.0783836	0.0435146	0.73252	1.09147	1.03466	1.09147	0.911995	127.712	141.446	150.432
BC116	50	0.0768	17	0.8896	2.47611	14.6043	0.83329	10.0527	0.747345	2009	july	2	3.63413	3.5213	3.69206	3.5213	3.57771	3.64654	4.08375	34.7489	34.7367	34.7591	34.7367	34.7428	0.00017	8e-05	-0.09467	8e-05	0.000125	-0.03417	-0.03722	-0.4473	-0.03722	-0.035695	0.0341704	0.0372201	0.457209	0.0372201	0.0356953	0.123352	0.0750618	0.6972	1.17761	1.02045	1.17761	0.937405	122.955	147.677	148.277
BC117	53	0.1013	15	0.837309	2.15213	13.2857	0.757684	10.9633	0.715403	2009	july	2	4.03293	3.90481	4.09784	3.90481	3.96887	3.6549	4.09754	34.9071	34.893	34.8989	34.893	34.9001	-0.00746	-0.01081	-0.15094	-0.01081	-0.009135	-0.025	-0.03064	-0.40653	-0.03064	-0.02782	0.0260893	0.032491	0.433647	0.032491	0.0292902	0.09119	0.0497854	0.70773	1.32148	1.01505	1.32148	1.0146	124.625	155.351	148.204
BC118	17	0.0231	9	0.83737	2.00288	7.94742	0.842346	6.33776	0.732014	2009	july	2	3.6225	3.49155	3.49211	3.49155	3.55703	3.6544	4.13731	34.7313	34.7196	34.7431	34.7196	34.7254	0.01052	0.01041	-0.08425	0.01041	0.010465	-0.02287	-0.02641	-0.20656	-0.02641	-0.02464	0.0251735	0.0283876	0.223081	0.0283876	0.0267806	0.0881462	0.0449194	0.65668	1.05755	0.92727	1.05755	0.857115	121.936	141.035	144.442
BC119	18	0.0134	8	0.746914	1.70606	6.70694	0.708677	5.7052	0.688797	2009	july	2	3.61613	3.48651	3.67723	3.48651	3.55132	3.65356	4.14329	34.7151	34.7029	34.7284	34.7029	34.709	0.00278	0.00278	-0.04015	0.00278	0.00278	-0.02854	-0.03164	-0.37684	-0.03164	-0.03009	0.0286751	0.0317619	0.378973	0.0317619	0.0302185	0.0936413	0.0481121	0.60772	0.91452	0.88322	0.91452	0.76112	117.536	135.242	141.16
BC120	0	0	0	0	0	0	0	0	0	2009	july	2	3.63116	3.51046	3.6689	3.51046	3.57081	3.64998	4.10106	34.7694	34.7566	34.7816	34.7566	34.763	0.00487	0.00567	-0.05797	0.00567	0.00527	-0.00822	-0.00854	-0.15941	-0.00854	-0.00838	0.00955433	0.0102509	0.169623	0.0102509	0.00990261	0.0442619	0.0179577	0.84543	0.96063	1.01624	0.96063	0.90303	133.671	134.075	154.253
BC121	14	0.0268	6	0.693878	1.46806	5.70703	0.803323	5.05441	0.665531	2009	july	2	3.66357	3.56188	3.72606	3.56188	3.61273	3.60809	4.04443	34.7962	34.7845	34.8026	34.7845	34.7903	-0.00421	-0.00397	-0.15428	-0.00397	-0.00409	-0.02383	-0.02548	-0.31289	-0.02548	-0.024655	0.024199	0.0257874	0.348859	0.0257874	0.0249932	0.126725	0.07222	0.76672	1.00585	1.04647	1.00585	0.886285	130.331	136.231	154.524
BC122	38	0.0168	11	0.565376	1.43708	9.81308	0.528478	7.9511	0.473951	2009	july	2	3.61868	3.50851	3.66652	3.50851	3.56359	3.61906	4.06965	34.7647	34.7525	34.7758	34.7525	34.7586	0.00289	0.00317	-0.09168	0.00317	0.00303	-0.01395	-0.01421	-0.16201	-0.01421	-0.01408	0.0142462	0.0145593	0.186152	0.0145593	0.0144028	0.0684963	0.0302316	0.79341	1.08736	1.0167	1.08736	0.940385	132.638	145.96	154.196
BC123	13	0.0129	7	0.733728	1.63135	5.96751	0.697087	5.74235	0.707822	2009	august	3	3.70239	3.56558	3.72587	3.56558	3.63399	3.6704	4.12401	34.7734	34.7591	34.7865	34.7591	34.7662	0.00327	0.00347	-0.20408	0.00347	0.00337	-0.00779	-0.00691	0.06206	-0.00691	-0.00735	0.00844849	0.00773233	0.213308	0.00773233	0.00809041	0.048952	0.0140736	0.88177	1.14139	1.07358	1.14139	1.01158	138.005	171.623	161.028
BC124	18	0.0103	9	0.759259	1.81214	7.46339	0.728861	6.27147	0.69598	2009	august	3	3.93162	3.78713	3.9651	3.78713	3.85938	3.65854	4.118	34.8666	34.8533	34.8699	34.8533	34.86	0.0031	0.003	0.16764	0.003	0.00305	-0.00303	-0.00381	0.07391	-0.00381	-0.00342	0.00433485	0.00484934	0.18321	0.00484934	0.00459209	0.0352799	0.009216	0.8499	1.03586	1.06362	1.03586	0.94288	135.967	145.721	158.032
BC125	54	0.0786	11	0.788752	1.87108	9.65577	0.749732	5.72407	0.576519	2009	august	3	3.63476	3.52627	3.68721	3.52627	3.58052	3.61491	4.05819	34.7624	34.75	34.7729	34.75	34.7562	0.00156	0.00146	-0.14358	0.00146	0.00151	-0.02261	-0.0236	-0.20989	-0.0236	-0.023105	0.0226638	0.0236451	0.254301	0.0236451	0.0231544	0.0947914	0.040973	0.7525	1.73408	1.0766	1.73408	1.24329	126.955	187.43	155.827
BC126	30	0.061	12	0.837778	2.15413	10.6089	0.794662	8.17905	0.674083	2009	august	3	3.62322	3.51456	3.67907	3.51456	3.56889	3.61653	4.05408	34.7503	34.7377	34.7619	34.7377	34.744	0.0026	0.00269	-0.09089	0.00269	0.002645	-0.02793	-0.02968	-0.29278	-0.02968	-0.028805	0.0280508	0.0298017	0.306563	0.0298017	0.0289262	0.104537	0.0564748	0.71251	1.29223	0.97569	1.29223	1.00237	123.372	162.874	150.155
BC129	26	0.0141	8	0.636095	1.46236	7.18522	0.609037	5.60598	0.593847	2009	august	3	3.64805	3.52637	3.68598	3.52637	3.58721	3.63594	4.08609	34.761	34.7479	34.7733	34.7479	34.7544	0.00343	0.00339	-0.13856	0.00339	0.00341	-0.01187	-0.0115	-0.0549	-0.0115	-0.011685	0.0123556	0.0119892	0.14904	0.0119892	0.0121724	0.0525783	0.0164416	0.80821	1.16286	1.02172	1.16286	0.985535	132.863	164.349	155.736
BC130	26	0.0279	10	0.60355	1.49857	8.8644	0.590015	7.18585	0.517056	2009	august	3	3.89205	3.77374	3.94017	3.77374	3.83289	3.62245	4.07212	34.8598	34.8464	34.8611	34.8464	34.8531	0.00388	0.00564	0.61589	0.00564	0.00476	-0.00814	-0.00408	0.52841	-0.00408	-0.00611	0.00901743	0.00696103	0.811503	0.00696103	0.00798923	0.0441656	0.0183716	0.8376	1.17637	0.97776	1.17637	1.00699	134.432	157.316	152.071
BC131	46	0.0336	14	0.801512	2.07802	12.1989	0.768551	10.3002	0.633184	2009	august	3	3.633	3.52373	3.6883	3.52373	3.57836	3.61787	4.05795	34.7453	34.7324	34.7583	34.7324	34.7388	-0.00557	-0.00563	-0.08951	-0.00563	-0.0056	-0.02437	-0.02597	-0.24317	-0.02597	-0.02517	0.0249984	0.0265733	0.259121	0.0265733	0.0257858	0.0837359	0.0492056	0.77143	1.04485	0.90471	1.04485	0.90814	127.355	147.943	147.562
BC132	50	0.0392	9	0.4952	1.19101	8.15026	0.51404	4.74767	0.445956	2009	august	3	3.64935	3.53454	3.6937	3.53454	3.59194	3.61845	4.06265	34.7533	34.7399	34.7664	34.7399	34.7466	-0.00018	0.00041	0.03831	0.00041	0.000115	-0.01738	-0.01721	-0.18305	-0.01721	-0.017295	0.0173809	0.0172149	0.187016	0.0172149	0.0172979	0.0561134	0.0275871	0.81775	1.11279	0.9322	1.11279	0.96527	129.459	153.432	150.216
BC133	19	0.0106	5	0.65928	1.26487	4.09796	0.623863	3.97085	0.682945	2009	august	3	4.04608	3.93349	4.11246	3.93349	3.98978	3.64724	4.0821	34.92	34.9056	34.9112	34.9056	34.9128	-0.01677	-0.01752	-0.2735	-0.01752	-0.017145	-0.05469	-0.0585	-0.73825	-0.0585	-0.056595	0.0572034	0.0610672	0.787284	0.0610672	0.0591353	0.117195	0.0712298	0.63685	1.10738	0.95538	1.10738	0.872115	118.764	151.41	145.871
BC134	23	0.0121	5	0.480151	0.965642	4.31393	0.482061	3.33279	0.497878	2009	august	3	3.64983	3.54022	3.70848	3.54022	3.59503	3.62932	4.07179	34.7474	34.7349	34.7604	34.7349	34.7411	-0.01092	-0.00981	-0.13413	-0.00981	-0.010365	-0.02711	-0.03057	-0.29712	-0.03057	-0.02884	0.0292267	0.0321055	0.325993	0.0321055	0.0306661	0.0808736	0.0444693	0.73962	0.89321	0.92576	0.89321	0.816415	126.382	140.085	151.736
BC135	4	0.0138	3	0.625	1.03972	2.66671	0.817171	2.51045	0.775121	2009	august	3	3.6349	3.52675	3.69991	3.52675	3.58082	3.6299	4.06596	34.744	34.7315	34.756	34.7315	34.7377	-0.01312	-0.0132	-0.17264	-0.0132	-0.01316	-0.03529	-0.03834	-0.39134	-0.03834	-0.036815	0.0376499	0.0405487	0.427728	0.0405487	0.0390993	0.13383	0.0786775	0.67333	0.96796	0.90425	0.96796	0.820645	119.677	139.736	144.232
BC136	7	0.0088	3	0.611111	1.0114	2.89337	0.877837	3.7079	0.876709	2009	august	3	3.61284	3.50432	3.68338	3.50432	3.55858	3.63569	4.07063	34.7287	34.7162	34.7427	34.7162	34.7224	-0.02029	-0.01923	-0.26161	-0.01923	-0.01976	-0.05012	-0.05413	-0.24799	-0.05413	-0.052125	0.0540712	0.0574443	0.36047	0.0574443	0.0557578	0.18547	0.12052	0.6558	0.86746	0.90927	0.86746	0.76163	120.54	133.043	146.743
BC137	44	0.0208	13	0.579545	1.50616	11.1035	0.516537	7.29346	0.502258	2009	august	3	3.56798	3.43923	3.64379	3.43923	3.5036	3.67399	4.12459	34.6865	34.6729	34.7037	34.6729	34.6797	-0.00289	-0.00232	-0.07299	-0.00232	-0.002605	-0.0423	-0.04437	-0.46004	-0.04437	-0.043335	0.0423986	0.0444306	0.465794	0.0444306	0.0434146	0.121056	0.0681946	0.60774	0.77028	0.85882	0.77028	0.68901	119.574	132.382	142.797
BC138	13	0.0055	6	0.591716	1.28529	5.43377	0.626783	4.63762	0.527723	2009	august	3	3.56878	3.44524	3.63961	3.44524	3.50701	3.6626	4.11958	34.6939	34.6812	34.7101	34.6812	34.6875	-0.00284	-0.00308	-0.08917	-0.00308	-0.00296	-0.03359	-0.0366	-0.39586	-0.0366	-0.035095	0.0337098	0.0367294	0.405779	0.0367294	0.0352196	0.103737	0.0570756	0.58858	0.75768	0.90501	0.75768	0.67313	116.87	124.75	136.201
BC139	57	0.0287	14	0.817482	2.06874	12.6525	0.807712	10.3262	0.646085	2009	august	3	3.61064	3.47238	3.65933	3.47238	3.54151	3.65119	4.19965	34.7052	34.6944	34.72	34.6944	34.6998	0.00949	0.00945	-0.02786	0.00945	0.00947	-0.02666	-0.03013	-0.37506	-0.03013	-0.028395	0.0282987	0.0315772	0.376093	0.0315772	0.0299379	0.0891237	0.0455924	0.62185	0.9368	0.89724	0.9368	0.779325	120.071	135.02	143.13
BC140	57	0.0326	8	0.69683	1.44083	7.11647	0.75903	5.59354	0.529075	2009	august	3	4.01978	3.86377	4.06912	3.86377	3.94177	3.6565	4.17692	34.8681	34.8556	34.8635	34.8556	34.8619	0.00016	-0.00161	-0.60274	-0.00161	-0.000725	-0.01569	-0.02343	-0.30544	-0.02343	-0.01956	0.0156908	0.0234853	0.675714	0.0234853	0.019588	0.0757701	0.0406058	0.71966	1.01158	0.91636	1.01158	0.86562	127.632	146.748	144.115
BC141	33	0.0173	14	0.764004	2.02382	12.491	0.713259	10.5261	0.603883	2009	august	3	3.63478	3.50331	3.69131	3.50331	3.56905	3.65737	4.13727	34.7501	34.7385	34.7586	34.7385	34.7443	0.01967	0.01925	0.06724	0.01925	0.01946	-0.01679	-0.02029	-0.25594	-0.02029	-0.01854	0.0258614	0.0279687	0.264625	0.0279687	0.026915	0.0715347	0.0382112	0.7686	1.21567	0.95462	1.21567	0.992135	126.563	167.298	146.569
BC142	55	0.0272	10	0.743802	1.72305	9.06863	0.720569	7.01497	0.669923	2009	august	3	3.57303	3.42514	3.63189	3.42514	3.49909	3.64784	4.21336	34.7041	34.6942	34.7187	34.6942	34.6992	0.03203	0.03198	0.1487	0.03198	0.032005	-0.01207	-0.01392	-0.20689	-0.01392	-0.012995	0.0342287	0.0348782	0.254785	0.0348782	0.0345534	0.0806293	0.0474637	0.68264	0.87253	0.8878	0.87253	0.777585	124.517	130.772	142.718
BC143	61	0.0662	21	0.92502	2.78099	18.8245	0.871979	12.8683	0.754622	2009	august	3	3.57774	3.42286	3.63341	3.42286	3.5003	3.62603	4.23201	34.6771	34.6679	34.6966	34.6679	34.6725	0.01485	0.01469	-0.03298	0.01469	0.01477	-0.0202	-0.02328	-0.2954	-0.02328	-0.02174	0.0250711	0.0275273	0.297235	0.0275273	0.0262992	0.0752175	0.0350713	0.6331	0.91097	0.85623	0.91097	0.772035	123.525	133.77	141.303
BC144	34	0.0321	12	0.83391	2.0895	10.6319	0.814743	8.0367	0.629513	2009	august	3	3.72647	3.55277	3.77392	3.55277	3.63962	3.62301	4.23073	34.7226	34.7134	34.7368	34.7134	34.718	0.00973	0.00937	0.08274	0.00937	0.00955	-0.0197	-0.02308	-0.30059	-0.02308	-0.02139	0.0219719	0.0249095	0.31177	0.0249095	0.0234407	0.0787037	0.0357166	0.63616	0.89291	0.85361	0.89291	0.764535	122.04	133.03	140.502
BC145	54	0.0295	16	0.853224	2.28816	14.1706	0.812567	9.93991	0.688249	2009	august	3	3.63084	3.47218	3.68328	3.47218	3.55151	3.64013	4.22121	34.7109	34.7009	34.725	34.7009	34.7059	0.02066	0.02025	0.11749	0.02025	0.020455	-0.01622	-0.0192	-0.29493	-0.0192	-0.01771	0.0262664	0.0279052	0.317471	0.0279052	0.0270858	0.0712212	0.0371735	0.60805	0.91317	0.85734	0.91317	0.76061	118.031	136.291	141.299
BC146	25	0.0209	11	0.816	2.03971	9.98022	0.79596	8.46701	0.753451	2009	august	3	3.61158	3.49225	3.66082	3.49225	3.55192	3.65698	4.1081	34.7196	34.7069	34.7366	34.7069	34.7132	-0.00284	-0.00258	-0.14283	-0.00258	-0.00271	-0.0185	-0.02012	-0.25888	-0.02012	-0.01931	0.0187167	0.0202847	0.295667	0.0202847	0.0195007	0.0591796	0.0203935	0.75534	0.83932	0.95706	0.83932	0.79733	131.09	131.787	152.292
BC147	59	0.0278	9	0.358518	0.898747	8.21417	0.35257	6.32896	0.328629	2009	august	3	3.70882	3.59954	3.77169	3.59954	3.65418	3.64074	4.08016	34.7707	34.7578	34.7809	34.7578	34.7643	-0.00488	-0.00588	-0.10127	-0.00588	-0.00538	-0.02261	-0.02543	-0.18501	-0.02543	-0.02402	0.0231306	0.0261009	0.210913	0.0261009	0.0246158	0.0843764	0.0310414	0.69581	0.80324	0.97326	0.80324	0.749525	127.612	130.035	151.799
BC148	14	0.0027	9	0.867347	2.10658	7.96997	0.850255	6.21143	0.751225	2009	august	3	3.52239	3.40835	3.60045	3.40835	3.46537	3.65646	4.0849	34.6807	34.6678	34.6997	34.6678	34.6743	-0.00979	-0.00882	-0.15403	-0.00882	-0.009305	-0.04807	-0.04967	-0.36391	-0.04967	-0.04887	0.0490568	0.050447	0.395165	0.050447	0.0497519	0.161095	0.10339	0.63482	0.79391	0.93307	0.79391	0.714365	120.306	129.094	151.737
BC149	85	0.0332	24	0.897439	2.6789	20.6718	0.795984	12.7803	0.687907	2009	august	3	3.49026	3.37522	3.57292	3.37522	3.43274	3.66193	4.08739	34.665	34.652	34.6863	34.652	34.6585	-0.00496	-0.00491	-0.11542	-0.00491	-0.004935	-0.05601	-0.05762	-0.22203	-0.05762	-0.056815	0.0562292	0.0578288	0.250238	0.0578288	0.057029	0.172222	0.112086	0.6124	0.72955	0.98358	0.72955	0.670975	118.893	122.227	148.69
BC150	101	0.021	28	0.915008	2.83552	23.7655	0.814991	15.4579	0.706341	2009	august	3	3.59353	3.48443	3.66884	3.48443	3.53898	3.64102	4.07389	34.7178	34.7051	34.7331	34.7051	34.7114	-0.01397	-0.014	-0.20468	-0.014	-0.013985	-0.05831	-0.06117	-0.22055	-0.06117	-0.05974	0.0599601	0.0627516	0.300892	0.0627516	0.0613559	0.178049	0.115399	0.66893	0.80744	0.98152	0.80744	0.738185	122.871	129.032	158.692
BC151	53	0.0205	17	0.720541	1.98381	15.0211	0.655318	12.5898	0.621557	2009	august	3	3.85404	3.74968	3.92207	3.74968	3.80186	3.63484	4.07161	34.8398	34.827	34.8418	34.827	34.8334	-0.01792	-0.01923	-0.28012	-0.01923	-0.018575	-0.06399	-0.07735	-0.17914	-0.07735	-0.07067	0.0664518	0.0797046	0.332503	0.0797046	0.0730782	0.167115	0.0976728	0.67934	0.83447	1.01779	0.83447	0.756905	125.191	130.707	154.61
BC152	105	0.0257	29	0.932245	3.00495	25.5638	0.857591	16.5084	0.747775	2009	august	3	3.5788	3.4701	3.65378	3.4701	3.52445	3.63952	4.07329	34.7115	34.6989	34.7279	34.6989	34.7052	-0.00807	-0.00882	-0.13957	-0.00882	-0.008445	-0.05291	-0.05899	-0.19185	-0.05899	-0.05595	0.0535219	0.0596457	0.237247	0.0596457	0.0565838	0.178192	0.111362	0.65624	0.79603	0.96733	0.79603	0.726135	123.474	128.575	150.278
BC153	84	0.0357	18	0.880102	2.43064	16.3057	0.82505	12.4905	0.776606	2009	august	3	3.47447	3.3006	3.5436	3.3006	3.38754	3.59823	4.23966	34.6099	34.5965	34.6378	34.5965	34.6032	0.00553	0.00573	0.02337	0.00573	0.00563	-0.03346	-0.03435	-0.39771	-0.03435	-0.033905	0.0339139	0.0348246	0.398396	0.0348246	0.0343693	0.0931895	0.0407806	0.5957	0.80744	0.83874	0.80744	0.70157	118.854	139.279	144.737
BC154	9	0.006	3	0.592593	0.964963	2.90287	0.863463	1.97598	0.620121	2009	august	3	3.66595	3.51626	3.72516	3.51626	3.5911	3.65029	4.19343	34.7077	34.6951	34.7223	34.6951	34.7014	0.00014	-0.00016	-0.07534	-0.00016	-1e-05	-0.03373	-0.03638	-0.44157	-0.03638	-0.035055	0.0337303	0.0363804	0.447951	0.0363804	0.0350553	0.0913496	0.0425125	0.61645	0.80821	0.84648	0.80821	0.71233	120.844	130.679	141.625
BC156	39	0.0273	8	0.615385	1.38317	7.23699	0.6165	6.60889	0.571622	2009	august	3	3.51872	3.35321	3.58249	3.35321	3.43596	3.60741	4.23962	34.6337	34.6225	34.6586	34.6225	34.6281	0.00725	0.00712	-0.01887	0.00712	0.007185	-0.02815	-0.03091	-0.36817	-0.03091	-0.02953	0.0290686	0.0317194	0.368653	0.0317194	0.030394	0.0842077	0.0377815	0.59711	0.84567	0.82206	0.84567	0.72139	118.8	130.258	138.7
BC157	78	0.0406	23	0.879027	2.59871	20.6288	0.827357	15.501	0.739049	2009	august	3	3.65843	3.47518	3.72056	3.47518	3.56681	3.62083	4.22617	34.689	34.6742	34.7055	34.6742	34.6816	0.00621	0.00669	0.0303	0.00669	0.00645	-0.03418	-0.03403	-0.37689	-0.03403	-0.034105	0.0347396	0.0346814	0.378106	0.0346814	0.0347105	0.105115	0.0494355	0.5884	0.71732	0.89504	0.71732	0.65286	118.807	122.272	149.641
BC158	57	0.0265	14	0.755925	1.94001	12.7476	0.73572	9.7363	0.626802	2009	august	3	3.47722	3.34215	3.55898	3.34215	3.40969	3.67297	4.13563	34.6433	34.6297	34.6664	34.6297	34.6365	0.00092	0.00157	0.0274	0.00157	0.001245	-0.04396	-0.04478	-0.34911	-0.04478	-0.04437	0.0439696	0.0448075	0.350184	0.0448075	0.0443886	0.128438	0.0747544	0.58186	0.71311	0.92148	0.71311	0.647485	116.372	121.791	146.978
BC159	22	0.0461	6	0.553719	1.15959	5.50705	0.610064	4.88462	0.515916	2009	august	3	3.37859	3.20709	3.46252	3.20709	3.29284	3.61528	4.22979	34.5759	34.5609	34.6091	34.5609	34.5684	0.00642	0.00668	0.04238	0.00668	0.00655	-0.04498	-0.04429	-0.39631	-0.04429	-0.044635	0.0454359	0.0447909	0.39857	0.0447909	0.0451134	0.121081	0.0641932	0.54774	0.63289	0.88528	0.63289	0.590315	114.78	113.961	144.921
BC160	75	0.0255	19	0.774756	2.07688	16.8368	0.739881	13.5844	0.562531	2009	august	3	3.60797	3.47648	3.68709	3.47648	3.54223	3.67823	4.14014	34.7019	34.6876	34.7181	34.6876	34.6947	-0.00162	-0.00127	-0.1111	-0.00127	-0.001445	-0.06103	-0.06113	-0.27292	-0.06113	-0.06108	0.0610515	0.0611432	0.294667	0.0611432	0.0610973	0.138924	0.0858008	0.56741	0.71834	1.00758	0.71834	0.642875	116.122	121.274	158.387
BC161	104	0.0878	22	0.897189	2.60029	19.38	0.805531	15.6482	0.783454	2009	august	3	3.36921	3.21586	3.45836	3.21586	3.29253	3.65424	4.19885	34.5855	34.5715	34.618	34.5715	34.5785	0.00535	0.00542	0.0535	0.00542	0.005385	-0.05443	-0.0536	-0.31058	-0.0536	-0.054015	0.0546923	0.0538733	0.315154	0.0538733	0.0542828	0.142955	0.0860498	0.56687	0.723	1.00536	0.723	0.644935	117.549	122.586	146.417
BC162	18	0.0617	8	0.802469	1.83102	6.30198	0.744884	4.68858	0.715754	2009	august	3	3.48936	3.38104	3.56398	3.38104	3.4352	3.64508	4.07343	34.6793	34.6671	34.7	34.6671	34.6732	0.00178	0.00261	-0.00959	0.00261	0.002195	-0.04332	-0.04734	-0.19276	-0.04734	-0.04533	0.0433566	0.0474119	0.192998	0.0474119	0.0453842	0.176011	0.0842836	0.62074	0.77317	1.04254	0.77317	0.696955	122.535	136.079	158.172
BC163	111	0.0151	23	0.858047	2.48766	19.5241	0.799389	14.3784	0.650757	2009	august	3	3.44466	3.32359	3.53165	3.32359	3.38413	3.67131	4.09023	34.6495	34.6369	34.6738	34.6369	34.6432	0.00967	0.01002	0.09001	0.01002	0.009845	-0.06634	-0.06814	-0.19899	-0.06814	-0.06724	0.0670411	0.0688728	0.218401	0.0688728	0.0679569	0.194872	0.140396	0.61384	0.7212	0.96605	0.7212	0.66752	123.286	123.614	152.684
BC164	12	0.0061	10	0.888889	2.25386	9.33395	0.923547	8.63244	0.839798	2009	august	3	3.61863	3.49958	3.66769	3.49958	3.5591	3.66189	4.10546	34.7229	34.7098	34.7392	34.7098	34.7164	-0.00231	-0.002	-0.35663	-0.002	-0.002155	-0.00822	-0.00712	0.01577	-0.00712	-0.00767	0.00853841	0.00739557	0.356979	0.00739557	0.00796699	0.0979307	0.0370977	0.59396	0.71393	1.15987	0.71393	0.653945	122.318	123.885	168.673
BC165	28	0.0127	12	0.841837	2.16167	10.5957	0.789748	6.94096	0.724257	2009	august	3	3.50027	3.39133	3.58165	3.39133	3.4458	3.64788	4.07846	34.6768	34.6642	34.6975	34.6642	34.6705	-0.00143	-0.00139	-0.21635	-0.00139	-0.00141	-0.05807	-0.06248	-0.18742	-0.06248	-0.060275	0.0580876	0.0624955	0.28624	0.0624955	0.0602915	0.203237	0.125214	0.61007	0.75651	0.99904	0.75651	0.68329	122.891	127.922	152.579
BC166	26	0.0678	14	0.819527	2.21253	11.3782	0.695769	8.83673	0.708319	2009	august	3	3.76961	3.64406	3.78911	3.64406	3.70683	3.67272	4.14076	34.7778	34.7644	34.7884	34.7644	34.7711	-0.00461	-0.00389	-0.43651	-0.00389	-0.00425	0.00023	0.00149	0.08936	0.00149	0.00086	0.00461573	0.0041656	0.445563	0.0041656	0.00439067	0.0538536	0.0171192	0.63876	0.71419	1.08893	0.71419	0.676475	126.482	125.629	162.487
BC167	32	0.0567	11	0.806641	1.99768	9.10472	0.723385	7.26381	0.732445	2009	august	3	3.53192	3.42188	3.59458	3.42188	3.4769	3.6487	4.08817	34.6923	34.6798	34.7118	34.6798	34.6861	-0.00139	-0.00074	-0.16928	-0.00074	-0.001065	-0.02368	-0.02568	-0.1415	-0.02568	-0.02468	0.0237208	0.0256907	0.220631	0.0256907	0.0247057	0.0962936	0.0384217	0.63574	0.72819	1.04108	0.72819	0.681965	125.177	126.086	157.754
BC168	49	0.055	21	0.879633	2.59652	17.7832	0.746074	13.4882	0.740729	2009	august	3	3.5429	3.43504	3.62128	3.43504	3.48897	3.64053	4.0726	34.6964	34.6837	34.7147	34.6837	34.6901	-0.00333	-0.00401	-0.2365	-0.00401	-0.00367	-0.05753	-0.06173	-0.19703	-0.06173	-0.05963	0.0576263	0.0618601	0.30782	0.0618601	0.0597432	0.195292	0.112782	0.61315	0.76157	1.0262	0.76157	0.68736	123.521	129.442	153.913
BC169	44	0.0259	15	0.765496	2.05214	13.0094	0.694804	9.40328	0.584527	2009	august	3	3.52426	3.41676	3.60458	3.41676	3.47051	3.64745	4.07809	34.6898	34.6773	34.7092	34.6773	34.6836	-0.00093	-0.00045	-0.13265	-0.00045	-0.00069	-0.05818	-0.06384	-0.17729	-0.06384	-0.06101	0.0581874	0.0638416	0.221422	0.0638416	0.0610145	0.210035	0.124513	0.60389	0.73038	1.05115	0.73038	0.667135	122.387	125.339	158.188
BC170	163	0.0405	33	0.939064	3.08574	28.6701	0.853423	21.3245	0.716951	2009	august	3	3.61204	3.49116	3.69419	3.49116	3.5516	3.68346	4.10704	34.7144	34.7006	34.7299	34.7006	34.7075	0.00045	5e-05	-0.15219	5e-05	0.00025	-0.07477	-0.07486	-0.19529	-0.07486	-0.074815	0.0747714	0.07486	0.247588	0.07486	0.0748157	0.171509	0.114081	0.59093	0.74321	0.98335	0.74321	0.66707	119.651	125.036	147.984
BC171	235	0.0701	37	0.924654	2.95541	31.9367	0.809577	21.9486	0.786392	2009	august	3	3.73476	3.57488	3.79849	3.57488	3.65482	3.67317	4.16145	34.7469	34.7332	34.7583	34.7332	34.7401	0.00547	0.00534	0.37564	0.00534	0.005405	-0.07692	-0.07483	-0.18748	-0.07483	-0.075875	0.0771142	0.0750203	0.419826	0.0750203	0.0760673	0.153333	0.101956	0.58257	0.69929	0.90346	0.69929	0.64093	120.833	121.253	145.24
BC172	46	0.0131	19	0.79017	2.27368	16.7681	0.748374	9.65912	0.607746	2009	august	3	3.57993	3.47772	3.64794	3.47772	3.52883	3.64852	4.0768	34.729	34.7166	34.7437	34.7166	34.7228	-0.00135	-0.00112	-0.2324	-0.00112	-0.001235	-0.03318	-0.03899	-0.23781	-0.03899	-0.036085	0.0332075	0.0390061	0.332511	0.0390061	0.0361068	0.154689	0.0688359	0.6042	0.73563	1.00988	0.73563	0.669915	122.341	125.01	158.451
BC173	0	0	0	0	0	0	0	0	0	2009	august	3	3.64664	3.54355	3.68047	3.54355	3.5951	3.64387	4.11754	34.7537	34.7415	34.7662	34.7415	34.7476	-0.00462	-0.00468	-0.28688	-0.00468	-0.00465	-0.00169	-0.00121	0.05158	-0.00121	-0.00145	0.0049194	0.00483389	0.29148	0.00483389	0.00487665	0.0728029	0.0264809	0.63665	0.77671	1.06298	0.77671	0.70668	127.184	131.453	162.422
BC174	26	0.0208	15	0.914201	2.57096	13.4153	0.881029	8.94593	0.776293	2009	august	3	3.64664	3.54355	3.68047	3.54355	3.5951	3.64382	4.11746	34.7537	34.7415	34.7662	34.7415	34.7476	-0.00462	-0.00468	-0.28688	-0.00468	-0.00465	-0.00169	-0.00121	0.05158	-0.00121	-0.00145	0.0049194	0.00483389	0.29148	0.00483389	0.00487665	0.072421	0.0261889	0.63665	0.77671	1.06298	0.77671	0.70668	127.184	131.453	162.422
BC175	13	0.0077	8	0.792899	1.8393	7.06299	0.818397	4.77081	0.743238	2009	august	3	3.56262	3.45598	3.60359	3.45598	3.5093	3.6465	4.11307	34.7143	34.7018	34.7312	34.7018	34.7081	-0.00539	-0.00485	-0.17176	-0.00485	-0.00512	-0.00858	-0.00857	0.00507	-0.00857	-0.008575	0.0101325	0.0098472	0.171835	0.0098472	0.00998987	0.0587706	0.0256939	0.65449	0.74733	1.0294	0.74733	0.70091	128.062	129.3	159.256
BC176	67	0.0876	16	0.682557	1.78223	14.2312	0.607356	10.0106	0.497676	2009	august	3	3.52238	3.41897	3.59287	3.41897	3.47067	3.64981	4.07759	34.7026	34.6905	34.7204	34.6905	34.6965	-9e-05	0.00033	-0.13851	0.00033	0.00012	-0.03851	-0.0434	-0.21818	-0.0434	-0.040955	0.0385101	0.0434013	0.258433	0.0434013	0.0409557	0.17068	0.0791732	0.63046	0.72795	0.99338	0.72795	0.679205	125.014	124.862	157.395
BC177	83	0.0187	18	0.769923	1.97853	16.0473	0.757098	9.22758	0.567962	2009	august	3	3.48917	3.39104	3.55637	3.39104	3.4401	3.63754	4.0751	34.699	34.6876	34.7172	34.6876	34.6933	-0.00265	-0.00381	-0.06797	-0.00381	-0.00323	-0.0294	-0.03149	-0.05381	-0.03149	-0.030445	0.0295192	0.0317197	0.0866916	0.0317197	0.0306194	0.123753	0.0651922	0.63903	0.78383	1.04059	0.78383	0.71143	126.717	128.366	160.784
BC180	30	0.017	17	0.837778	2.38334	15.3192	0.821417	13.8049	0.760483	2009	august	3	3.47625	3.32569	3.54646	3.32569	3.40097	3.65415	4.2064	34.6389	34.6268	34.6655	34.6268	34.6328	0.00726	0.00728	0.07951	0.00728	0.00727	-0.06999	-0.0671	-0.21545	-0.0671	-0.068545	0.0703655	0.0674938	0.229653	0.0674938	0.0689296	0.211499	0.127412	0.63217	0.69624	0.92293	0.69624	0.664205	124.402	120.274	149.838
BC181	11	0.0232	7	0.842975	1.89379	6.33899	0.859578	5.37127	0.85364	2010	june	4	3.62188	3.53843	3.65099	3.65099	3.59471	3.63334	4.13861	34.7655	34.7537	34.7769	34.7769	34.7653	-0.01127	-0.00659	-0.13309	-0.13309	-0.06984	-0.00981	-0.00949	0.02839	0.02839	0.00945	0.0149415	0.0115537	0.136084	0.136084	0.073819	0.0411374	0.0143033	0.71859	0.70433	1.06898	1.06898	0.886655	135.094	127.548	172.348
BC182	19	0.0339	12	0.897507	2.37862	10.5563	0.866265	8.79155	0.772859	2010	june	4	3.61354	3.51379	3.65235	3.65235	3.58307	3.64016	4.11156	34.7495	34.7377	34.7619	34.7619	34.7498	-0.00262	-0.00078	0.07544	0.07544	0.03733	-0.01025	-0.01173	-0.04508	-0.04508	-0.028405	0.0105796	0.0117559	0.0878829	0.0878829	0.0498194	0.056928	0.01729	0.62875	0.73051	1.15526	1.15526	0.942885	125.499	128.22	173.446
BC183	8	0.008	7	0.84375	1.90615	5.39848	0.757171	4.98751	0.828044	2010	june	4	3.63336	3.54141	3.66121	3.66121	3.60131	3.6409	4.1455	34.7562	34.7447	34.769	34.769	34.7568	-0.00852	-0.00549	-0.1212	-0.1212	-0.063345	-0.0082	-0.00778	-0.11754	-0.11754	-0.06266	0.011825	0.009522	0.168835	0.168835	0.0891783	0.0539868	0.0178744	0.72413	0.68208	1.06391	1.06391	0.872995	138.682	125.239	167.417
BC185	20	0.0037	14	0.915	2.55368	12.2984	0.872146	10.2822	0.830395	2010	june	4	3.57165	3.49699	3.61203	3.61203	3.55451	3.58175	4.06623	34.7681	34.7559	34.7782	34.7782	34.7671	-0.01347	-0.00964	-0.1572	-0.1572	-0.08342	-0.01576	-0.01229	-0.14322	-0.14322	-0.077755	0.0207321	0.0156197	0.212659	0.212659	0.114139	0.0521856	0.0193618	0.72593	0.67578	1.0715	1.0715	0.87364	137.067	124.866	170.978
BC186	3	0.0026	3	0.666667	1.09861	2.90287	0.967623	2.51045	0.836817	2010	june	4	3.50254	3.42803	3.53536	3.53536	3.4817	3.57235	4.07878	34.7645	34.752	34.7758	34.7758	34.7639	-0.02529	-0.01777	-0.25379	-0.25379	-0.13578	-0.01904	-0.01708	-0.20957	-0.20957	-0.113325	0.0316561	0.0246475	0.329134	0.329134	0.176891	0.104707	0.0547781	0.693	0.65503	1.02684	1.02684	0.840935	138.381	125.462	164.819
BC187	16	0.0201	13	0.90625	2.47996	10.8166	0.784919	9.71712	0.876485	2010	june	4	3.52384	3.43857	3.55489	3.55489	3.49673	3.54387	4.01522	34.7923	34.7783	34.8012	34.8012	34.7898	-0.02966	-0.02466	-0.1718	-0.1718	-0.09823	-0.02945	-0.02642	-0.35133	-0.35133	-0.188875	0.0417973	0.0361404	0.391086	0.391086	0.213613	0.114434	0.0661071	0.70379	0.65618	1.04647	1.04647	0.851325	136.428	127.132	168.695
BC188	11	0.0044	8	0.859504	2.01981	7.15428	0.873716	7.45956	0.919604	2010	june	4	3.46156	3.36206	3.49005	3.49005	3.42605	3.52695	3.95695	34.7998	34.7853	34.8099	34.8099	34.7976	-0.03325	-0.03168	-0.27786	-0.27786	-0.15477	-0.02109	-0.0205	-0.25729	-0.25729	-0.138895	0.0393745	0.0377342	0.378688	0.378688	0.208211	0.131779	0.0711268	0.69091	0.62954	1.02332	1.02332	0.82643	131.401	123.648	166.917
BC189	15	0.0371	10	0.88	2.21107	8.78665	0.852464	7.97672	0.818925	2010	june	4	3.35867	3.27095	3.38826	3.38826	3.3296	3.4846	3.87807	34.8099	34.7974	34.8196	34.8196	34.8085	-0.04387	-0.04135	-0.14985	-0.14985	-0.0956	-0.03256	-0.03105	-0.34259	-0.34259	-0.18682	0.0546327	0.05171	0.373929	0.373929	0.21282	0.186612	0.113743	0.73847	0.7053	0.92555	0.92555	0.815425	137.543	135.306	146.522
BC190	11	0.0352	7	0.793388	1.76776	6.31908	0.833666	6.09634	0.782274	2010	june	4	3.28109	3.20809	3.30804	3.30804	3.25807	3.42001	3.73167	34.815	34.8046	34.8241	34.8241	34.8143	-0.0452	-0.04303	-0.16849	-0.16849	-0.10576	-0.03268	-0.03121	-0.34128	-0.34128	-0.186245	0.0557765	0.0531568	0.380606	0.380606	0.216881	0.198698	0.116589	0.71818	0.68539	0.93421	0.93421	0.8098	131.665	131.672	151.12
BC191	3	0.0014	3	0.666667	1.09861	2.87535	0.95845	2.82417	0.941389	2010	june	4	3.43399	3.33645	3.46415	3.46415	3.4003	3.52194	3.94247	34.8022	34.7882	34.8124	34.8124	34.8003	-0.03277	-0.03149	-0.27625	-0.27625	-0.15387	-0.02304	-0.02219	-0.27756	-0.27756	-0.149875	0.0400589	0.0385229	0.391604	0.391604	0.215063	0.129482	0.0676151	0.68731	0.64746	0.99781	0.99781	0.822635	130.55	125.807	164.569
BC192	34	0.0362	16	0.913495	2.59114	14.4659	0.880722	13.3462	0.863247	2010	june	4	3.47269	3.37882	3.50131	3.50131	3.44007	3.53732	3.97283	34.7926	34.7785	34.8026	34.8026	34.7906	-0.02801	-0.02539	-0.21498	-0.21498	-0.120185	-0.02454	-0.02368	-0.29343	-0.29343	-0.158555	0.0372394	0.0347188	0.363755	0.363755	0.199237	0.118266	0.0630107	0.64531	0.62671	1.03378	1.03378	0.830245	128.776	122.968	164.243
BC196	6	0.007	5	0.8	1.60944	4.78479	0.956958	5.29316	0.882194	2010	june	4	3.4942	3.41822	3.52853	3.52853	3.47337	3.47095	3.83507	34.8223	34.8102	34.8287	34.8287	34.8194	-0.04031	-0.03702	-0.18813	-0.18813	-0.112575	-0.03223	-0.03074	-0.3724	-0.3724	-0.20157	0.0516107	0.0481189	0.417223	0.417223	0.232671	0.139547	0.0733284	0.66534	0.67746	1.04108	1.04108	0.85927	132.802	125.168	168.226
BC197	11	0.0046	7	0.826446	1.84622	5.87809	0.769038	6.15107	0.855596	2010	june	4	3.42888	3.36755	3.46016	3.46016	3.41385	3.42543	3.76405	34.8146	34.804	34.8214	34.8214	34.8127	-0.03592	-0.0327	-0.35331	-0.35331	-0.193005	-0.04396	-0.04061	-0.48954	-0.48954	-0.265075	0.0567691	0.0521389	0.60372	0.60372	0.327929	0.156435	0.0859407	0.71089	0.64691	1.04339	1.04339	0.84515	140.106	127.611	177.912
BC199	14	0.033	10	0.877551	2.2056	9.01528	0.891269	8.67829	0.841424	2010	june	4	3.55602	3.47701	3.59036	3.59036	3.53369	3.54154	4.02312	34.7985	34.7847	34.8061	34.8061	34.7954	-0.02177	-0.01736	-0.22711	-0.22711	-0.122235	-0.03173	-0.02702	-0.36117	-0.36117	-0.194095	0.0384802	0.0321162	0.426641	0.426641	0.229379	0.104733	0.0556431	0.70877	0.65032	1.02008	1.02008	0.8352	138.938	125.816	164.77
BC200	28	0.0141	16	0.908163	2.58052	13.7792	0.893195	12.9772	0.863841	2010	june	4	3.47176	3.40426	3.51141	3.51141	3.45784	3.52789	4.00167	34.7679	34.7561	34.7784	34.7784	34.7672	-0.02911	-0.02167	-0.28416	-0.28416	-0.152915	-0.02131	-0.01896	-0.20427	-0.20427	-0.111615	0.0360764	0.0287936	0.349962	0.349962	0.189378	0.109062	0.0589237	0.65192	0.65633	1.1805	1.1805	0.918415	138.24	125.802	193.175
BC201	9	0.0039	5	0.790123	1.58109	4.07995	0.816568	4.13252	0.820285	2010	june	4	3.45079	3.38969	3.49649	3.49649	3.44309	3.48986	3.91751	34.7721	34.7611	34.782	34.782	34.7716	-0.02878	-0.02271	-0.28797	-0.28797	-0.15534	-0.02387	-0.02088	-0.22261	-0.22261	-0.121745	0.0373907	0.0308499	0.363981	0.363981	0.197415	0.102651	0.05116	0.71548	0.69271	1.12214	1.12214	0.907425	140.431	127.215	165.138
BC202	24	0.0115	10	0.822917	1.98927	8.56604	0.807457	7.08419	0.737057	2010	june	4	3.43564	3.37341	3.47243	3.47243	3.42292	3.47649	3.8833	34.791	34.7795	34.7996	34.7996	34.7896	-0.0412	-0.03447	-0.22044	-0.22044	-0.127455	-0.03304	-0.02984	-0.36537	-0.36537	-0.197605	0.0528118	0.0455917	0.426719	0.426719	0.236155	0.15312	0.0843009	0.69919	0.64507	1.01004	1.01004	0.827555	141.413	124.962	175.516
BC204	21	0.0139	11	0.743764	1.88204	9.10829	0.6547	7.11117	0.658822	2010	june	4	4.02469	3.92475	4.04627	4.04627	3.98551	3.6154	4.11889	34.9	34.8872	34.8961	34.8961	34.8916	0.00136	0.00247	0.42404	0.42404	0.213255	-0.00518	-0.00211	-0.61353	-0.61353	-0.30782	0.00535556	0.00324854	0.745808	0.745808	0.374528	0.063167	0.0161672	0.73161	0.67772	1.07019	1.07019	0.873955	136.557	124.912	167.687
BC206	9	0.0058	7	0.814815	1.83102	5.83043	0.759615	5.2985	0.78576	2010	june	4	3.55686	3.48384	3.59868	3.59868	3.54126	3.56298	4.04678	34.7746	34.7625	34.7839	34.7839	34.7732	-0.01746	-0.01251	-0.19648	-0.19648	-0.104495	-0.01425	-0.01276	-0.13215	-0.13215	-0.072455	0.0225369	0.0178695	0.236787	0.236787	0.127328	0.0628965	0.0266229	0.74198	0.6873	1.10491	1.10491	0.896105	143.7	126.065	171.298
BC207	22	0.0393	12	0.893424	2.35947	10.0971	0.798839	8.60254	0.78195	2010	june	4	3.80717	3.72975	3.84249	3.84249	3.78612	3.59944	4.10303	34.8372	34.8238	34.8392	34.8392	34.8315	-0.00873	-0.00712	-0.60561	-0.60561	-0.306365	-0.01526	-0.01262	-0.17356	-0.17356	-0.09309	0.0175807	0.01449	0.629989	0.629989	0.32224	0.0575967	0.0196144	0.71233	0.66903	1.07107	1.07107	0.87005	132.626	123.851	171.866
BC208	18	0.014	5	0.45679	0.960892	4.08412	0.496254	3.10984	0.478772	2010	june	4	3.51741	3.42619	3.56423	3.56423	3.49521	3.62603	4.10415	34.7186	34.7078	34.7346	34.7346	34.7212	-0.00257	-0.00142	0.03623	0.03623	0.017405	-0.0092	-0.00796	-0.00042	-0.00042	-0.00419	0.00955222	0.00808567	0.0362324	0.0362324	0.0221591	0.0697895	0.0196431	0.69578	0.73876	1.179	1.179	0.95888	130.999	126.702	177.478
BC210	28	0.0438	15	0.882653	2.43096	13.4565	0.857688	11.1759	0.840784	2010	june	4	3.50408	3.43409	3.55424	3.55424	3.49416	3.56063	4.06446	34.7462	34.7356	34.7588	34.7588	34.7472	-0.02033	-0.01482	-0.22409	-0.22409	-0.119455	-0.00339	-0.00226	0.02783	0.02783	0.012785	0.0206107	0.0149913	0.225812	0.225812	0.120401	0.091715	0.0372835	0.67443	0.66135	0.94422	0.94422	0.802785	131.841	122.249	158.245
BC212	6	0.0151	5	0.777778	1.56071	4.8868	0.951327	4.13939	0.800864	2010	june	4	3.42531	3.3513	3.4819	3.4819	3.4166	3.56856	4.04576	34.7107	34.7012	34.7276	34.7276	34.7144	-0.01388	-0.01095	-0.24795	-0.24795	-0.12945	-0.01021	-0.00736	-0.02261	-0.02261	-0.014985	0.0172307	0.0131936	0.248979	0.248979	0.131086	0.0682977	0.0259996	0.67413	0.67274	1.0505	1.0505	0.86162	130.095	122.78	166.523
BC213	23	0.0102	10	0.850662	2.08012	8.31476	0.801253	7.01249	0.806254	2010	june	4	3.38689	3.32742	3.44466	3.44466	3.38604	3.52462	3.99407	34.7258	34.7166	34.7413	34.7413	34.7289	-0.0291	-0.02287	-0.25173	-0.25173	-0.1373	-0.00796	-0.00709	-0.04491	-0.04491	-0.026	0.0301691	0.0239438	0.255705	0.255705	0.139824	0.110781	0.0489816	0.65919	0.64022	0.87782	0.87782	0.75902	133.095	121.265	154.985
BC214	20	0.0137	10	0.845	2.08547	8.66028	0.805326	6.45643	0.661235	2010	june	4	3.35269	3.30372	3.40535	3.40535	3.35454	3.50101	3.93559	34.7425	34.7334	34.756	34.756	34.7447	-0.05335	-0.0425	-0.19735	-0.19735	-0.119925	-0.02345	-0.02118	-0.23364	-0.23364	-0.12741	0.0582763	0.0474852	0.305834	0.305834	0.17666	0.218302	0.0985704	0.68054	0.65057	0.91711	0.91711	0.78384	134.078	121.597	158.54
BC215	127	0.0197	15	0.567797	1.33711	13.6895	0.514337	9.30216	0.509293	2010	june	4	3.58623	3.49334	3.65568	3.65568	3.57451	3.64107	4.07143	34.742	34.7301	34.7551	34.7551	34.7426	-0.00887	-0.01241	-0.14365	-0.14365	-0.07803	-0.04891	-0.0541	-0.32486	-0.32486	-0.18948	0.0497078	0.0555051	0.355203	0.355203	0.205354	0.161788	0.0858894	0.65883	0.75872	1.02382	1.02382	0.89127	129.187	125.937	159.255
BC216	34	0.0145	16	0.802768	2.22043	14.4832	0.769049	11.5975	0.678164	2010	june	4	3.54062	3.44081	3.59408	3.59408	3.51744	3.63633	4.08286	34.721	34.7093	34.7365	34.7365	34.7229	-0.00167	-0.00132	0.01116	0.01116	0.00492	-0.01532	-0.01612	-0.16912	-0.16912	-0.09262	0.0154108	0.016174	0.169488	0.169488	0.0928309	0.0503536	0.017557	0.60871	0.8038	1.10577	1.10577	0.954785	123.332	129.896	163.971
BC217	21	0.0282	8	0.689342	1.59044	6.98823	0.680701	6.9021	0.675279	2010	june	4	3.83753	3.72747	3.85696	3.85696	3.79221	3.64751	4.13901	34.8206	34.8082	34.8261	34.8261	34.8171	-0.01001	-0.01021	-0.16704	-0.16704	-0.088625	0.00158	0.00306	0.08283	0.08283	0.042945	0.0101339	0.0106587	0.186449	0.186449	0.0985538	0.0639234	0.023768	0.71402	0.72175	1.04765	1.04765	0.8847	137.395	128.71	160.99
BC218	39	0.019	21	0.916502	2.78362	18.7669	0.857488	14.2654	0.765342	2010	june	4	3.91126	3.86037	3.96823	3.96823	3.9143	3.47843	3.89022	34.9392	34.9253	34.9302	34.9302	34.9278	-0.11795	-0.09529	-0.14105	-0.14105	-0.11817	-0.06013	-0.04983	-0.70251	-0.70251	-0.37617	0.132393	0.107532	0.71653	0.71653	0.412031	0.193752	0.0984837	0.71496	0.66273	1.00947	1.00947	0.8361	138.29	122.942	189.798
BC219	18	0.0091	10	0.87037	2.16816	8.87842	0.829081	8.49545	0.787251	2010	june	4	3.42371	3.36623	3.47335	3.47335	3.41979	3.55277	4.04155	34.7502	34.7398	34.7624	34.7624	34.7511	-0.0209	-0.01718	-0.249	-0.249	-0.13309	-0.03891	-0.03119	-0.25765	-0.25765	-0.14442	0.0441678	0.0356085	0.358308	0.358308	0.196958	0.147598	0.0737695	0.71817	0.64936	1.09232	1.09232	0.87084	141.814	122.691	186.129
BC220	4	0.0018	4	0.75	1.38629	3.71514	0.928785	3.67363	0.918408	2010	june	4	3.33178	3.28304	3.36781	3.36781	3.32543	3.41019	3.72024	34.7846	34.7758	34.7945	34.7945	34.7851	-0.04988	-0.04273	-0.22216	-0.22216	-0.132445	-0.03476	-0.03187	-0.3599	-0.3599	-0.195885	0.060797	0.0533062	0.422946	0.422946	0.238126	0.173306	0.100816	0.70924	0.66276	1.02412	1.02412	0.84344	143.36	126.377	172.245
BC221	23	0.0059	11	0.771267	1.9308	9.79436	0.785805	9.55746	0.794774	2010	june	4	3.29584	3.25082	3.34124	3.34124	3.29603	3.46348	3.83541	34.7632	34.7552	34.7749	34.7749	34.7651	-0.03365	-0.02957	-0.25156	-0.25156	-0.140565	-0.05259	-0.04536	-0.31402	-0.31402	-0.17969	0.0624342	0.0541472	0.402357	0.402357	0.228252	0.182663	0.102928	0.71877	0.66198	1.05237	1.05237	0.857175	138.969	123.234	186.21
BC222	7	0.0055	5	0.734694	1.47508	4.0632	0.734374	4.07162	0.736858	2010	june	4	3.44006	3.37901	3.49003	3.49003	3.43452	3.51865	3.96655	34.7571	34.7466	34.7684	34.7684	34.7575	-0.01701	-0.01418	-0.22541	-0.22541	-0.119795	-0.03654	-0.02937	-0.29918	-0.29918	-0.164275	0.0403052	0.0326139	0.374591	0.374591	0.203602	0.117291	0.060606	0.73061	0.65328	1.1687	1.1687	0.91099	140.599	123.5	174.665
BC223	5	0.0195	5	0.8	1.60944	4.68923	0.937846	4.20791	0.841582	2010	june	4	3.27437	3.2321	3.31774	3.31774	3.27492	3.44442	3.78745	34.7668	34.7593	34.7784	34.7784	34.7689	-0.03625	-0.03227	-0.23875	-0.23875	-0.13551	-0.0512	-0.04484	-0.33177	-0.33177	-0.188305	0.0627336	0.0552447	0.408746	0.408746	0.231995	0.182335	0.102475	0.71876	0.668	1.05399	1.05399	0.860995	139.3	123.642	197.311
BC224	21	0.0144	13	0.897959	2.42548	11.3466	0.821721	8.04966	0.741246	2010	june	4	3.30747	3.2629	3.35665	3.35665	3.30978	3.4756	3.87273	34.7461	34.7377	34.7596	34.7596	34.7487	-0.05509	-0.04551	-0.18237	-0.18237	-0.11394	-0.03013	-0.02693	-0.29705	-0.29705	-0.16199	0.0627911	0.0528809	0.348565	0.348565	0.200723	0.216965	0.106617	0.68754	0.66637	0.95342	0.95342	0.809895	135.512	121.413	171.9
BC225	4	0.0012	3	0.625	1.03972	2.58837	0.787793	2.46172	0.756846	2010	june	4	3.41897	3.37226	3.47271	3.47271	3.42248	3.46169	3.83127	34.7724	34.764	34.7834	34.7834	34.7737	-0.04627	-0.0386	-0.37008	-0.37008	-0.20434	-0.01932	-0.01716	-0.19374	-0.19374	-0.10545	0.0501416	0.0422425	0.417725	0.417725	0.229984	0.15259	0.0731859	0.69529	0.65426	0.86498	0.86498	0.75962	136.324	121.973	147.831
BC226	19	0.0041	12	0.880886	2.30566	10.0932	0.801753	7.30218	0.724429	2010	june	4	3.333	3.27648	3.39675	3.39675	3.33662	3.45831	3.83644	34.7096	34.7018	34.7281	34.7281	34.7149	-0.02579	-0.02117	-0.26841	-0.26841	-0.14479	-0.00778	-0.00721	-0.03687	-0.03687	-0.02204	0.0269379	0.0223641	0.27093	0.27093	0.146647	0.0823563	0.0421946	0.70324	0.64829	0.89359	0.89359	0.77094	135.327	120.751	152.165
BC227	20	0.0135	11	0.83	2.10672	9.30902	0.781189	7.63902	0.759524	2010	june	4	3.49789	3.40965	3.55492	3.55492	3.48229	3.58724	4.0436	34.7187	34.7085	34.7347	34.7347	34.7216	-0.00522	-0.00529	-0.06829	-0.06829	-0.03679	-0.01276	-0.01064	-0.02399	-0.02399	-0.017315	0.0137864	0.0118825	0.0723812	0.0723812	0.0421319	0.0565768	0.0159734	0.74751	0.71965	1.1118	1.1118	0.915725	132.284	125.39	172.849
BC228	218	0.0446	39	0.838667	2.64942	34.5995	0.745115	21.6257	0.734783	2010	june	4	3.57817	3.48694	3.64924	3.64924	3.56809	3.61622	4.05461	34.7427	34.7313	34.7559	34.7559	34.7436	-0.01275	-0.01579	-0.16872	-0.16872	-0.092255	-0.0331	-0.03432	-0.24543	-0.24543	-0.139875	0.0354707	0.0377781	0.297829	0.297829	0.167804	0.114481	0.056047	0.7202	0.75854	1.03878	1.03878	0.89866	148.684	125.163	164.017
BC229	43	0.0078	23	0.905354	2.78227	20.6644	0.852892	14.5142	0.747482	2010	june	4	3.68695	3.60156	3.73832	3.73832	3.66994	3.52716	3.97444	34.8095	34.7996	34.8156	34.8156	34.8076	-0.0034	-0.00698	-0.29334	-0.29334	-0.15016	-0.00228	-0.00238	0.03507	0.03507	0.016345	0.0040937	0.00737461	0.295429	0.295429	0.151402	0.068532	0.0297785	0.71334	0.72095	1.04217	1.04217	0.88156	130.949	125.239	164.021
BC230	59	0.0219	16	0.851479	2.27197	14.0647	0.81377	10.5553	0.662295	2010	june	4	3.40902	3.33644	3.47814	3.47814	3.40729	3.50321	3.9106	34.7028	34.6937	34.7222	34.7222	34.7079	-0.02083	-0.01912	-0.2729	-0.2729	-0.14601	-0.02175	-0.02142	-0.24029	-0.24029	-0.130855	0.0301156	0.0287122	0.363612	0.363612	0.196162	0.0881727	0.0407557	0.72628	0.69774	0.97263	0.97263	0.835185	134.469	123.155	155.341
BC231	260	0.1153	44	0.937811	3.17981	39.3507	0.858765	29.0541	0.791807	2010	july	5	3.68062	3.57023	3.74427	3.74427	3.65725	3.68134	4.10777	34.7606	34.7477	34.7717	34.7717	34.7597	-0.03501	-0.03862	-0.45536	-0.45536	-0.24699	-0.06062	-0.06709	-0.66455	-0.66455	-0.36582	0.0700035	0.0774117	0.805593	0.805593	0.441502	0.142161	0.0833622	0.68765	0.68585	0.97308	0.97308	0.829465	128.941	120.744	152.908
BC232	18	0.0052	12	0.87037	2.28927	10.7551	0.868143	8.3845	0.734567	2010	july	5	3.42868	3.37484	3.48624	3.48624	3.43054	3.44171	3.78143	34.7561	34.7482	34.77	34.77	34.7591	-0.03477	-0.0277	-0.41422	-0.41422	-0.22096	-0.00617	-0.00503	-0.07155	-0.07155	-0.03829	0.0353132	0.028153	0.420354	0.420354	0.224254	0.0841423	0.0386259	0.80306	0.66294	0.91488	0.91488	0.78891	143.098	120.937	150.696
BC234	8	0.00176	5	0.75	1.49418	4.07525	0.789085	4.52396	0.836216	2010	july	5	3.2404	3.17503	3.32371	3.32371	3.24937	3.4805	3.82407	34.6387	34.6305	34.6673	34.6673	34.6489	-0.02089	-0.01917	-0.26929	-0.26929	-0.14423	-0.03196	-0.03124	-0.33515	-0.33515	-0.183195	0.0381816	0.0366528	0.429933	0.429933	0.233293	0.103887	0.0432691	0.80778	0.6831	0.97112	0.97112	0.82711	141.159	120.89	152.986
BC235	31	0.0185	11	0.774194	1.90302	10.1379	0.757389	8.35537	0.640602	2010	july	5	3.33279	3.25701	3.40623	3.40623	3.33162	3.5243	3.93229	34.6624	34.6533	34.6868	34.6868	34.6701	-0.02112	-0.02056	-0.27086	-0.27086	-0.14571	-0.02787	-0.02827	-0.26059	-0.26059	-0.14443	0.0349684	0.0349558	0.375862	0.375862	0.205409	0.0970605	0.0450092	0.7533	0.70728	0.99114	0.99114	0.84921	136.933	123.276	155.756
BC236	63	0.0098	19	0.897455	2.58648	16.9268	0.844139	15.7028	0.799642	2010	july	5	3.27041	3.12324	3.3474	3.3474	3.23532	3.6225	4.22618	34.553	34.5405	34.5931	34.5931	34.5668	-0.01751	-0.01778	-0.24915	-0.24915	-0.133465	-0.04967	-0.0508	-0.44545	-0.44545	-0.248125	0.052666	0.0538216	0.510393	0.510393	0.282108	0.136232	0.0816808	0.61756	0.65235	0.92011	0.92011	0.78623	124.484	118.137	148.705
BC237	128	0.0764	30	0.937134	3.02285	26.6269	0.846488	18.8067	0.776801	2010	july	5	3.19817	3.0977	3.30728	3.30728	3.20249	3.68074	4.10691	34.5619	34.5511	34.6009	34.6009	34.576	-0.01638	-0.01645	-0.17682	-0.17682	-0.096635	-0.04899	-0.05198	-0.43409	-0.43409	-0.243035	0.0516558	0.0545208	0.468721	0.468721	0.261621	0.141246	0.0778054	0.67218	0.65153	0.91348	0.91348	0.782505	131.798	118.419	148.329
BC238	607	0.1362	47	0.847634	2.61444	41.3938	0.742244	28.5925	0.693374	2010	july	5	3.14688	3.00491	3.25453	3.25453	3.12972	3.63451	4.23613	34.5046	34.492	34.5528	34.5528	34.5224	-0.01612	-0.01622	-0.23416	-0.23416	-0.12519	-0.04874	-0.05015	-0.46129	-0.46129	-0.25572	0.0513366	0.0527078	0.517319	0.517319	0.285014	0.130242	0.0744226	0.61959	0.64236	0.90047	0.90047	0.771415	125.67	117.879	147.628
BC239	365	0.0603	36	0.813316	2.36068	32.3399	0.766467	23.3444	0.705927	2010	july	5	3.20345	3.04794	3.30444	3.30444	3.17619	3.58588	4.23344	34.5086	34.4957	34.5566	34.5566	34.5261	-0.02139	-0.02143	-0.29808	-0.29808	-0.159755	-0.04895	-0.04925	-0.51771	-0.51771	-0.28348	0.0534194	0.0537104	0.59739	0.59739	0.32555	0.122215	0.0679819	0.64103	0.65349	0.88041	0.88041	0.76695	129.417	119.756	147.016
BC240	26	0.0365	14	0.881657	2.37781	12.1048	0.803381	12.1299	0.832881	2010	july	5	3.15337	3.04155	3.26848	3.26848	3.15501	3.67707	4.16428	34.5251	34.514	34.5697	34.5697	34.5418	-0.0188	-0.01884	-0.25393	-0.25393	-0.136385	-0.04919	-0.05106	-0.47956	-0.47956	-0.26531	0.0526602	0.0544249	0.54264	0.54264	0.298532	0.14177	0.0777523	0.67153	0.657	0.90123	0.90123	0.779115	132.924	118.837	147.712
BC241	54	0.0573	17	0.863512	2.35584	14.841	0.844777	12.608	0.813725	2010	july	5	3.33115	3.15849	3.41031	3.41031	3.2844	3.5094	4.19207	34.5442	34.5309	34.5865	34.5865	34.5587	-0.02216	-0.0217	-0.31184	-0.31184	-0.16677	-0.04856	-0.04794	-0.54897	-0.54897	-0.298455	0.0533773	0.0526226	0.631357	0.631357	0.34199	0.122441	0.0678464	0.64593	0.66183	0.87822	0.87822	0.770025	130.389	120.119	147.172
BC242	22	0.0296	16	0.92562	2.68918	14.0623	0.835493	12.4584	0.81118	2010	july	5	3.21566	3.1239	3.32556	3.32556	3.22473	3.67547	4.09411	34.5727	34.5622	34.6102	34.6102	34.5862	-0.02152	-0.02154	-0.28265	-0.28265	-0.152095	-0.05333	-0.05627	-0.48892	-0.48892	-0.272595	0.0575083	0.0602518	0.564742	0.564742	0.312497	0.15259	0.083517	0.71451	0.66021	0.93221	0.93221	0.79621	139.03	119.992	148.432
BC243	40	0.0136	11	0.8325	2.02723	9.38865	0.783167	7.69709	0.686827	2010	july	5	3.21136	3.13921	3.31288	3.31288	3.22605	3.55396	3.92831	34.6042	34.5949	34.6377	34.6377	34.6163	-0.02083	-0.02043	-0.26686	-0.26686	-0.143645	-0.05061	-0.05348	-0.35519	-0.35519	-0.204335	0.054729	0.0572494	0.444268	0.444268	0.250759	0.134858	0.07166	0.79959	0.63156	1.01846	1.01846	0.82501	138.746	116.124	153.765
BC244	14	0.0225	7	0.704082	1.56708	6.35707	0.748453	5.39779	0.672327	2010	july	5	3.45511	3.39963	3.51704	3.51704	3.45833	3.43255	3.73125	34.771	34.7642	34.7842	34.7842	34.7742	-0.01483	-0.01733	-0.44558	-0.44558	-0.231455	-0.02865	-0.02525	-0.28424	-0.28424	-0.154745	0.0322607	0.030625	0.52852	0.52852	0.279573	0.0971757	0.0394146	0.89851	0.67289	1.01581	1.01581	0.84435	152.151	119.668	152.98
BC245	10	0.0697	9	0.88	2.16396	7.88599	0.86226	6.97268	0.765108	2010	july	5	3.25363	3.16089	3.36184	3.36184	3.26137	3.677	4.1201	34.5765	34.5663	34.6141	34.6141	34.5902	-0.02419	-0.02387	-0.2621	-0.2621	-0.142985	-0.05489	-0.05568	-0.5374	-0.5374	-0.29654	0.0599839	0.0605808	0.597909	0.597909	0.329245	0.156297	0.0911039	0.71548	0.66861	0.90989	0.90989	0.78925	141.75	119.165	145.166
BC246	22	0.0111	14	0.917355	2.56315	11.8945	0.856909	8.48396	0.727522	2010	july	5	3.34199	3.28937	3.41472	3.41472	3.35204	3.44782	3.76487	34.7129	34.7058	34.7335	34.7335	34.7196	-0.02187	-0.01909	-0.26974	-0.26974	-0.144415	-0.04161	-0.03891	-0.36294	-0.36294	-0.200925	0.0470073	0.0433407	0.4522	0.4522	0.24777	0.125552	0.0605046	0.91484	0.6772	0.95665	0.95665	0.816925	155.384	120.298	150.572
BC247	3	0.0095	2	0.444444	0.636514	1.43274	0.636773	2	0.888889	2010	july	5	3.15062	3.09734	3.24839	3.24839	3.17286	3.51325	3.87479	34.5984	34.5908	34.6335	34.6335	34.6122	-0.02699	-0.02602	-0.26444	-0.26444	-0.14523	-0.05279	-0.05265	-0.36337	-0.36337	-0.20801	0.0592895	0.0587287	0.449407	0.449407	0.254068	0.142819	0.0828228	0.84888	0.69674	0.90037	0.90037	0.798555	163.566	121.67	146.657
BC248	95	0.0567	23	0.911951	2.71042	19.4306	0.840839	16.2476	0.756626	2010	july	5	3.12556	2.98061	3.23158	3.23158	3.10609	3.53523	4.20329	34.4589	34.4486	34.514	34.514	34.4813	-0.01431	-0.01286	-0.36067	-0.36067	-0.186765	-0.0448	-0.04249	-0.48885	-0.48885	-0.26567	0.0470299	0.0443935	0.607501	0.607501	0.325947	0.116164	0.0607825	0.65521	0.6322	0.82665	0.82665	0.729425	135.541	118.174	140.782
BC249	27	0.0248	12	0.861454	2.2172	10.2665	0.750087	10.2728	0.790844	2010	july	5	3.76252	3.59762	3.78919	3.78919	3.69341	3.65334	4.22206	34.7174	34.7044	34.7321	34.7321	34.7183	-0.03236	-0.0295	-0.43627	-0.43627	-0.232885	-0.0518	-0.04835	-0.66728	-0.66728	-0.357815	0.0610771	0.056639	0.797242	0.797242	0.42694	0.12708	0.0723746	0.82901	0.68397	0.83745	0.83745	0.76071	165.264	121.23	142.583
BC251	3	0.0078	3	0.666667	1.09861	2.90287	0.967623	1.97598	0.65866	2010	july	5	3.32741	3.28846	3.39622	3.39622	3.34234	3.44917	3.764	34.7094	34.7027	34.7315	34.7315	34.7171	-0.05539	-0.05416	-0.18624	-0.18624	-0.1202	-0.06675	-0.06503	-0.296	-0.296	-0.180515	0.0867388	0.0846298	0.349716	0.349716	0.217173	0.149298	0.0811662	1.16469	0.66914	0.85689	0.85689	0.763015	233.014	120.404	143.769
BC252	5	0.0058	4	0.72	1.33218	3.71514	0.879205	3.21457	0.798146	2010	july	5	3.21762	3.18505	3.28112	3.28112	3.23308	3.38956	3.64832	34.6889	34.6843	34.7144	34.7144	34.6994	-0.04001	-0.03849	-0.34707	-0.34707	-0.19278	-0.0538	-0.05114	-0.48085	-0.48085	-0.265995	0.0670466	0.0640061	0.593021	0.593021	0.328514	0.142001	0.077995	0.91911	0.62857	0.85019	0.85019	0.73938	174.681	118.698	143.395
BC253	4	0.0215	3	0.625	1.03972	2.15537	0.673945	2.46172	0.756846	2010	july	5	3.09688	3.04861	3.20617	3.20617	3.12739	3.53036	3.90175	34.5586	34.5521	34.6001	34.6001	34.5761	-0.03144	-0.03162	-0.24516	-0.24516	-0.13839	-0.05286	-0.05273	-0.41927	-0.41927	-0.236	0.0615033	0.061484	0.485686	0.485686	0.273585	0.149077	0.0903046	1.31791	0.74205	0.85193	0.85193	0.79699	260.808	122.524	143.586
BC254	122	0.0701	16	0.889277	2.39534	14.1239	0.832038	10.6789	0.761692	2010	july	5	2.80383	2.75105	2.97783	2.97783	2.86444	3.63224	4.2497	34.287	34.2878	34.3724	34.3724	34.3301	-0.01446	-0.01444	-0.26652	-0.26652	-0.14048	-0.03828	-0.03653	-0.40942	-0.40942	-0.222975	0.04092	0.0392805	0.488526	0.488526	0.263903	0.0997273	0.0497457	0.72325	0.72567	0.83067	0.83067	0.77817	144.912	134.168	147.707
BC255	43	0.0612	10	0.790698	1.92101	8.86514	0.79249	6.58533	0.674966	2010	july	5	2.76666	2.69803	2.94216	2.94216	2.8201	3.47948	4.17669	34.2851	34.2831	34.3714	34.3714	34.3272	-0.01815	-0.01693	-0.28086	-0.28086	-0.148895	-0.03888	-0.03579	-0.41618	-0.41618	-0.225985	0.0429078	0.0395923	0.502084	0.502084	0.270838	0.105855	0.0517639	0.75277	0.74464	0.82662	0.82662	0.78563	149.033	144.156	152.083
BC256	337	0.1601	39	0.754396	2.34814	33.5779	0.615877	27.4838	0.6565	2010	july	5	3.01353	2.90962	3.14594	3.14594	3.02778	3.65325	4.24702	34.4208	34.4136	34.4822	34.4822	34.4479	-0.01832	-0.01711	-0.25675	-0.25675	-0.13693	-0.04329	-0.04092	-0.46261	-0.46261	-0.251765	0.0470069	0.0443531	0.529083	0.529083	0.286718	0.114987	0.0605045	0.80356	0.80213	0.82134	0.82134	0.811735	159.15	123.963	142.097
BC257	18	0.0078	5	0.728395	1.42644	4.02609	0.680662	3.99402	0.750765	2010	july	5	3.30007	3.211	3.40862	3.40862	3.30981	3.68753	4.14305	34.5724	34.5633	34.6114	34.6114	34.5874	-0.03252	-0.03155	-0.42396	-0.42396	-0.227755	-0.05211	-0.0507	-0.6327	-0.6327	-0.3417	0.0614248	0.0597151	0.761611	0.761611	0.410663	0.136341	0.0756025	1.00328	0.81577	0.85866	0.85866	0.837215	192.054	136.696	143.962
BC258	18	0.0123	13	0.901235	2.44715	11.7674	0.853754	9.50777	0.780505	2010	july	5	2.93129	2.85624	3.08052	3.08052	2.96838	3.66994	4.24809	34.3734	34.3695	34.4439	34.4439	34.4067	-0.02218	-0.0212	-0.32212	-0.32212	-0.17166	-0.04234	-0.0398	-0.46263	-0.46263	-0.251215	0.0477978	0.0450941	0.563727	0.563727	0.30441	0.121774	0.0638371	0.7513	0.77223	0.82965	0.82965	0.80094	149.749	154.385	152.882
BC259	5	0.0008	5	0.8	1.60944	4.47471	0.894942	4.27235	0.85447	2010	july	5	3.20305	3.15984	3.30298	3.30298	3.23141	3.51639	3.87157	34.609	34.6022	34.6442	34.6442	34.6232	-0.04378	-0.045	-0.23589	-0.23589	-0.140445	-0.06781	-0.06809	-0.3731	-0.3731	-0.220595	0.0807148	0.0816165	0.441416	0.441416	0.261516	0.151636	0.0938189	1.30514	0.71058	0.82373	0.82373	0.767155	229.126	125.413	140.831
BC260	31	0.0585	9	0.76795	1.74749	7.69636	0.669224	7.73039	0.725859	2010	july	5	3.05317	3.01343	3.19	3.19	3.10171	3.59922	3.97988	34.4838	34.48	34.5384	34.5384	34.5092	-0.02543	-0.02872	-0.30223	-0.30223	-0.165475	-0.04642	-0.04572	-0.46942	-0.46942	-0.25757	0.0529292	0.0539922	0.558299	0.558299	0.306146	0.133323	0.0752271	1.13833	0.73896	0.82001	0.82001	0.779485	201.362	137.821	143.007
BC262	40	0.0396	17	0.9075	2.58633	15.0979	0.813695	12.9214	0.795198	2010	july	5	3.14707	3.08654	3.2683	3.2683	3.17742	3.64516	4.06261	34.5341	34.5273	34.5795	34.5795	34.5534	-0.02981	-0.03016	-0.34928	-0.34928	-0.18972	-0.0526	-0.0522	-0.55285	-0.55285	-0.302525	0.0604599	0.0602865	0.653942	0.653942	0.357114	0.148601	0.0875671	1.99464	0.76174	0.85264	0.85264	0.80719	419.717	155.768	141.367
BC263	10	0.0115	5	0.74	1.47081	3.93233	0.652771	3.69164	0.714405	2010	july	5	3.43649	3.36051	3.53305	3.53305	3.44678	3.64842	4.06947	34.652	34.6424	34.6805	34.6805	34.6614	-0.03758	-0.03792	-0.47527	-0.47527	-0.256595	-0.05827	-0.05777	-0.68766	-0.68766	-0.372715	0.0693372	0.0691035	0.835917	0.835917	0.45251	0.145164	0.0841994	1.40887	0.7213	0.81061	0.81061	0.765955	392.965	135.086	137.919
BC264	0	0	0	0	0	0	0	0	0	2010	july	5	3.43649	3.36051	3.53305	3.53305	3.44678	3.64842	4.06947	34.652	34.6424	34.6805	34.6805	34.6614	-0.03758	-0.03792	-0.47527	-0.47527	-0.256595	-0.05827	-0.05777	-0.68766	-0.68766	-0.372715	0.0693372	0.0691035	0.835917	0.835917	0.45251	0.145164	0.0841994	1.40887	0.7213	0.81061	0.81061	0.765955	392.965	135.086	137.919
BC265	98	0.0864	24	0.880258	2.53673	21.3799	0.775156	17.5345	0.751309	2010	july	5	2.90764	2.84791	3.06444	3.06444	2.95617	3.63782	4.25594	34.3156	34.3169	34.3954	34.3954	34.3562	-0.01178	-0.01212	-0.25537	-0.25537	-0.133745	-0.03551	-0.03423	-0.38668	-0.38668	-0.210455	0.0374129	0.0363124	0.463395	0.463395	0.249854	0.0917297	0.0430442	0.77653	0.66074	0.82519	0.82519	0.742965	151.844	123.867	149.334
BC266	26	0.0319	16	0.920118	2.65146	13.6654	0.868491	10.6294	0.79493	2010	july	5	2.75018	2.70681	2.92501	2.92501	2.81591	3.46199	4.17568	34.243	34.2468	34.3346	34.3346	34.2907	-0.01108	-0.01116	-0.21637	-0.21637	-0.113765	-0.03358	-0.03144	-0.36035	-0.36035	-0.195895	0.0353608	0.0333619	0.420319	0.420319	0.22684	0.0837545	0.0358119	0.74149	0.674	0.8211	0.8211	0.74755	147.146	125.307	149.024
BC267	25	0.0247	6	0.72	1.49104	5.57276	0.772892	4.78869	0.714874	2010	july	5	3.08072	3.04462	3.22168	3.22168	3.13315	3.58077	3.93381	34.4874	34.4838	34.5421	34.5421	34.5129	-0.02519	-0.02623	-0.31744	-0.31744	-0.171835	-0.05107	-0.05157	-0.51444	-0.51444	-0.283005	0.0569445	0.0578574	0.604497	0.604497	0.331177	0.138993	0.0812525	1.00169	0.73503	0.81741	0.81741	0.77622	181.88	138.927	143.695
BC268	80	0.0371	16	0.75875	1.92463	13.3349	0.681392	9.13495	0.705386	2010	july	5	3.75925	3.65848	3.83129	3.83129	3.74489	3.68124	4.11541	34.7595	34.7474	34.7702	34.7702	34.7588	-0.02282	-0.02434	-0.342	-0.342	-0.18317	-0.05415	-0.05651	-0.70287	-0.70287	-0.37969	0.058762	0.061529	0.781659	0.781659	0.421594	0.142354	0.0700614	0.80697	0.65855	0.80936	0.80936	0.733955	152.391	123.957	158.488
BC271	27	0.0128	5	0.474623	0.967103	4.24119	0.346486	2.82903	0.248492	2010	july	5	2.90774	2.86232	3.07613	3.07613	2.96922	3.69392	4.17295	34.3432	34.3432	34.4203	34.4203	34.3817	-0.01759	-0.01825	-0.29034	-0.29034	-0.154295	-0.04217	-0.04178	-0.43607	-0.43607	-0.238925	0.0456915	0.045592	0.523884	0.523884	0.284738	0.121119	0.0644466	0.79556	0.66976	0.81648	0.81648	0.74312	153.46	125.254	147.389
BC272	47	0.0675	21	0.915346	2.74744	18.1938	0.817098	15.1484	0.817748	2010	july	5	3.0712	3.04623	3.20559	3.20559	3.12591	3.53756	3.86359	34.4999	34.4977	34.5536	34.5536	34.5256	-0.02403	-0.02502	-0.30635	-0.30635	-0.165685	-0.06153	-0.06175	-0.41374	-0.41374	-0.237745	0.0660559	0.0666263	0.514812	0.514812	0.290719	0.162269	0.0940342	0.95359	0.82956	0.83152	0.83152	0.83054	192.093	138.356	155.887
BC274	470	0.2148	38	0.914944	2.81914	33.0441	0.832657	22.7969	0.796984	2010	july	5	2.78426	2.74381	2.96308	2.96308	2.85344	3.62879	4.26411	34.2521	34.256	34.3444	34.3444	34.3002	-0.01241	-0.01232	-0.23968	-0.23968	-0.126	-0.03627	-0.03461	-0.3764	-0.3764	-0.205505	0.0383343	0.0367374	0.446233	0.446233	0.241485	0.0951166	0.0430942	0.76188	0.64234	0.8209	0.8209	0.73162	148.772	121.475	149.382
BC275	321	0.188	17	0.6419	1.45636	14.1649	0.615226	8.92464	0.501218	2010	july	5	3.19544	3.12531	3.31102	3.31102	3.21816	3.63028	4.24532	34.4277	34.4274	34.4918	34.4918	34.4596	-0.01122	-0.01102	-0.19715	-0.19715	-0.104085	-0.04073	-0.03945	-0.45113	-0.45113	-0.24529	0.0422471	0.0409603	0.492328	0.492328	0.266644	0.0977334	0.052547	0.82233	0.65151	0.87161	0.87161	0.76156	158.143	121.278	170.694
BC276	69	0.0386	15	0.815795	2.11723	12.6416	0.725969	10.2662	0.665071	2010	july	5	2.97368	2.95015	3.12889	3.12889	3.03952	3.69813	4.21063	34.3193	34.3239	34.4037	34.4037	34.3638	-0.01173	-0.01236	-0.21926	-0.21926	-0.11581	-0.03835	-0.03788	-0.36481	-0.36481	-0.201345	0.0401038	0.0398455	0.42563	0.42563	0.232738	0.0977174	0.0463748	0.90107	0.64652	0.82873	0.82873	0.737625	162.088	120.907	155.296
BC277	60	0.5902	19	0.906111	2.58153	16.2556	0.838858	13.2011	0.775724	2010	july	5	3.04843	2.99473	3.19445	3.19445	3.09459	3.68054	4.20022	34.3882	34.388	34.4588	34.4588	34.4234	-0.01451	-0.01516	-0.2391	-0.2391	-0.12713	-0.04383	-0.04357	-0.43761	-0.43761	-0.24059	0.0461694	0.0461321	0.49867	0.49867	0.272401	0.127501	0.0679713	0.80471	0.64416	0.85972	0.85972	0.75194	152.183	121.526	158.554
BC278	80	0.0316	22	0.87875	2.55829	17.7858	0.792982	11.602	0.695862	2010	july	5	3.17978	3.16011	3.28845	3.28845	3.22428	3.48534	3.79138	34.576	34.5733	34.6193	34.6193	34.5963	-0.02541	-0.02575	-0.33181	-0.33181	-0.17878	-0.08398	-0.08427	-0.30328	-0.30328	-0.193775	0.08774	0.0881164	0.449529	0.449529	0.268823	0.185227	0.100605	0.8129	0.6676	0.8632	0.8632	0.7654	151.262	122.372	148.106
BC279	78	0.0278	21	0.868179	2.45746	18.4793	0.797761	13.1106	0.800808	2010	july	5	3.86016	3.78592	3.92925	3.92925	3.85759	3.61826	4.01689	34.8537	34.8402	34.8517	34.8517	34.8459	-0.01327	-0.01344	-0.14085	-0.14085	-0.077145	-0.06306	-0.06835	-0.81751	-0.81751	-0.44293	0.0644411	0.0696589	0.829555	0.829555	0.449607	0.153245	0.0832346	1.17617	0.69425	0.81942	0.81942	0.756835	172.861	125.63	145.416
BC280	55	0.0454	6	0.203636	0.51487	5.76745	0.21942	4.82057	0.201996	2010	july	5	2.9915	2.9785	3.14185	3.14185	3.06018	3.70714	4.22621	34.3249	34.3304	34.4074	34.4074	34.3689	-0.0087	-0.00953	-0.25127	-0.25127	-0.1304	-0.04532	-0.04544	-0.28344	-0.28344	-0.16444	0.0461475	0.0464286	0.378781	0.378781	0.212605	0.113084	0.0516979	0.85523	0.642	0.83089	0.83089	0.736445	154.71	120.484	149.871
BC281	131	0.0908	3	0.0595536	0.153765	2.66984	0.0814361	2.51045	0.0692178	2010	july	5	3.03958	3.03157	3.14198	3.14198	3.08678	3.69121	4.17046	34.3654	34.3698	34.4249	34.4249	34.3973	-0.00436	-0.00488	-0.21492	-0.21492	-0.1099	-0.04567	-0.04602	-0.29619	-0.29619	-0.171105	0.0458776	0.046278	0.36595	0.36595	0.206114	0.130277	0.0563514	0.85587	0.64241	0.83844	0.83844	0.740425	151.242	121.117	148.489
BC282	114	0.0472	19	0.579871	1.62253	16.661	0.553076	12.4845	0.482659	2010	july	5	3.03995	3.03394	2.891	2.891	2.96247	3.63343	4.25643	34.3271	34.3341	34.294	34.294	34.314	0.00284	0.0022	-0.02059	-0.02059	-0.009195	-0.04436	-0.04294	-0.27179	-0.27179	-0.157365	0.0444508	0.0429963	0.272569	0.272569	0.157783	0.124148	0.062369	0.78192	0.63256	0.85397	0.85397	0.743265	146.208	120.691	148.51
BC283	78	0.0321	20	0.883958	2.50229	17.2369	0.820825	13.2779	0.790521	2010	july	5	3.02901	3.0198	3.17293	3.17293	3.09637	3.65131	4.03665	34.3888	34.3915	34.4594	34.4594	34.4254	-0.00752	-0.00835	-0.25778	-0.25778	-0.133065	-0.04645	-0.04786	-0.35048	-0.35048	-0.19917	0.0470548	0.0485829	0.435071	0.435071	0.241827	0.132885	0.0565681	1.00051	0.64251	0.84275	0.84275	0.74263	167.612	120.862	149.375
BC284	13	0.0143	5	0.733728	1.43888	4.2801	0.730269	4.03921	0.766682	2010	july	5	3.16492	3.15289	3.26853	3.26853	3.21071	3.45814	3.70957	34.5702	34.5697	34.6161	34.6161	34.5929	-0.01772	-0.01841	-0.25803	-0.25803	-0.13822	-0.05579	-0.05566	-0.36683	-0.36683	-0.211245	0.0585365	0.0586256	0.448491	0.448491	0.253558	0.134173	0.0665567	1.23176	0.71853	0.81465	0.81465	0.76659	196.26	127.599	145.623
BC285	25	0.0257	13	0.8832	2.35883	11.8	0.850072	9.76917	0.795626	2010	july	5	3.70796	3.66946	3.79578	3.79578	3.73262	3.55362	3.83687	34.8488	34.839	34.8497	34.8497	34.8444	0.00413	0.00581	0.78519	0.78519	0.3955	-0.0553	-0.0582	-0.55196	-0.55196	-0.30508	0.055454	0.0584893	0.959783	0.959783	0.509136	0.156939	0.0634643	0.99952	0.65649	0.86903	0.86903	0.76276	163.887	122.935	158.32
BC286	9	0.007	6	0.790123	1.67699	4.81151	0.740905	5.03816	0.799703	2010	july	5	3.19111	3.17672	3.30901	3.30901	3.24287	3.65125	4.0546	34.482	34.483	34.5402	34.5402	34.5116	0.00785	0.00827	0.09591	0.09591	0.05209	-0.07553	-0.07738	-0.29399	-0.29399	-0.185685	0.0759368	0.0778207	0.309239	0.309239	0.19353	0.201977	0.104067	0.9544	0.66188	0.87101	0.87101	0.766445	157.101	123.328	152.489
BC287	121	0.0924	24	0.859231	2.4161	19.8315	0.626722	13.451	0.775411	2010	july	5	3.07168	3.07285	3.20307	3.20307	3.13796	3.7282	4.21346	34.3895	34.3943	34.4667	34.4667	34.4305	0.00717	0.007	0.07361	0.07361	0.040305	-0.07486	-0.0734	-0.22175	-0.22175	-0.147575	0.0752026	0.073733	0.233648	0.233648	0.153691	0.226119	0.12887	0.88086	0.67439	0.87409	0.87409	0.77424	150.803	125.829	156.657
BC288	76	0.0254	16	0.867729	2.33429	12.8881	0.594554	9.72066	0.522317	2010	july	5	3.38493	3.36581	3.48732	3.48732	3.42657	3.54938	3.83193	34.6584	34.6549	34.6892	34.6892	34.672	0.0007	0.00085	0.24681	0.24681	0.12383	-0.08596	-0.08965	-0.19812	-0.19812	-0.143885	0.0859629	0.089654	0.316491	0.316491	0.203073	0.180383	0.0754054	0.92807	0.57272	0.87491	0.87491	0.723815	154.33	117.163	147.277
BC289	285	0.11	27	0.821742	2.34785	22.9792	0.621582	16.435	0.682256	2010	july	5	3.07065	3.06798	3.1995	3.1995	3.13374	3.72396	4.22731	34.3752	34.3804	34.4529	34.4529	34.4167	0.00719	0.00682	0.06899	0.06899	0.037905	-0.0697	-0.0678	-0.2221	-0.2221	-0.14495	0.0700699	0.0681421	0.232568	0.232568	0.150355	0.202193	0.113622	0.83289	0.65548	0.84702	0.84702	0.75125	146.916	123.248	149.527
BC291	141	0.0698	21	0.889191	2.49863	18.7709	0.834802	13.6492	0.699812	2010	july	5	3.13004	3.12899	3.24714	3.24714	3.18806	3.71208	4.21646	34.4264	34.4305	34.4984	34.4984	34.4644	0.00448	0.00443	0.08039	0.08039	0.04241	-0.0816	-0.07895	-0.23445	-0.23445	-0.1567	0.0817229	0.0790742	0.247849	0.247849	0.163462	0.250516	0.134796	0.87852	0.67318	0.9302	0.9302	0.80169	148.971	127.583	178.202
BC292	23	0.006	13	0.880907	2.34095	11.5243	0.8161	8.7286	0.781734	2010	july	5	3.18492	3.17905	3.28933	3.28933	3.23419	3.52663	3.84209	34.5459	34.5463	34.5969	34.5969	34.5716	0.00938	0.01013	0.09559	0.09559	0.05286	-0.09323	-0.09663	-0.24517	-0.24517	-0.1709	0.0937007	0.0971595	0.263146	0.263146	0.180153	0.235697	0.129754	1.03741	0.66796	0.89813	0.89813	0.783045	161.477	124.249	159.387
BC293	25	0.0135	3	0.3328	0.600483	2.15537	0.359115	2.46172	0.423642	2010	july	5	3.2125	3.20567	3.31358	3.31358	3.25962	3.55644	3.89746	34.5556	34.5558	34.6055	34.6055	34.5806	0.00811	0.00877	0.09408	0.09408	0.051425	-0.10115	-0.10404	-0.23629	-0.23629	-0.170165	0.101475	0.104409	0.254331	0.254331	0.17937	0.265824	0.146921	1.07914	0.65925	0.92063	0.92063	0.78994	162.667	126.209	158.797
BC294	24	0.0202	8	0.663194	1.49989	6.14737	0.624674	6.74009	0.608805	2010	july	5	3.26489	3.26021	3.35149	3.35149	3.30585	3.6232	4.00384	34.5601	34.5599	34.6088	34.6088	34.5843	-0.00124	-0.00104	-0.10207	-0.10207	-0.051555	-0.08081	-0.08147	-0.26319	-0.26319	-0.17233	0.0808195	0.0814766	0.282289	0.282289	0.181883	0.25194	0.109246	1.02795	0.70298	0.8611	0.8611	0.78204	160.203	129.204	153
BC295	0	0	0	0	0	0	0	0	0	2010	july	5	3.26355	3.25114	3.36318	3.36318	3.30716	3.67306	4.12888	34.5196	34.5203	34.5755	34.5755	34.5479	0.00251	0.00264	0.16491	0.16491	0.083775	-0.06316	-0.06271	-0.38124	-0.38124	-0.221975	0.0632099	0.0627655	0.415378	0.415378	0.239072	0.18884	0.0917368	0.93964	0.66075	0.87127	0.87127	0.76601	150.677	123.901	158.675
BC296	51	0.0274	18	0.886582	2.49661	12.9354	0.658166	11.1215	0.75199	2010	july	5	3.4353	3.39465	3.49959	3.49959	3.44712	3.66605	4.25102	34.5295	34.5302	34.5825	34.5825	34.5563	0.00496	0.0046	0.02022	0.02022	0.01241	-0.05251	-0.04935	-0.40123	-0.40123	-0.22529	0.0527437	0.0495639	0.401739	0.401739	0.225652	0.147698	0.0764176	0.86647	0.67646	0.88602	0.88602	0.78124	147.019	124.698	160.486
BC297	20	0.0832	10	0.858025	2.13524	7.97458	0.758045	8.683	0.776659	2010	july	5	3.37672	3.35483	3.46506	3.46506	3.40995	3.6101	3.98778	34.6099	34.6073	34.6501	34.6501	34.6287	-3e-05	0.00026	-0.14267	-0.14267	-0.071205	-0.08269	-0.08516	-0.26112	-0.26112	-0.17314	0.08269	0.0851604	0.297554	0.297554	0.191357	0.196916	0.0897564	0.95676	0.67678	0.86852	0.86852	0.77265	151.953	126.6	156.446
BC298	130	0.1165	28	0.904024	2.78715	24.8495	0.775941	16.983	0.749845	2010	august	6	3.24215	3.2377	3.32278	3.32278	3.28024	3.67023	4.24458	34.4545	34.4584	34.5209	34.5209	34.4896	-0.00113	-0.00108	-0.12327	-0.12327	-0.062175	-0.05652	-0.05293	-0.27711	-0.27711	-0.16502	0.0565313	0.052941	0.303291	0.303291	0.178116	0.164447	0.0864607	0.92625	0.66774	0.84032	0.84032	0.75403	151.954	125.13	157.559
BC299	6	0.0037	3	0.5	0.867563	2.66984	0.646154	2.51045	0.615087	2010	august	6	3.36452	3.35541	3.43311	3.43311	3.39426	3.54261	3.83013	34.6646	34.6619	34.6967	34.6967	34.6793	0.00103	0.00212	0.10865	0.10865	0.055385	-0.05624	-0.05341	-0.40711	-0.40711	-0.23026	0.0562494	0.0534521	0.421359	0.421359	0.237406	0.130695	0.046205	1.23445	0.71776	0.9024	0.9024	0.81008	165.333	125.294	166.086
BC300	18	0.0125	9	0.833333	1.98121	8.08005	0.815071	7.19943	0.766809	2010	august	6	3.2602	3.25573	3.33961	3.33961	3.29767	3.68506	4.16629	34.4951	34.4969	34.5537	34.5537	34.5253	-0.00279	-0.0028	-0.0992	-0.0992	-0.051	-0.0488	-0.04695	-0.31695	-0.31695	-0.18195	0.0488797	0.0470334	0.332111	0.332111	0.189572	0.125594	0.0595687	0.92442	0.66681	0.85914	0.85914	0.762975	148.081	148.872	169.29
BC301	44	0.0285	12	0.805785	1.97921	10.7412	0.736688	9.67069	0.717422	2010	august	6	3.30082	3.30039	3.36884	3.36884	3.33462	3.6146	3.99282	34.56	34.5594	34.6074	34.6074	34.5834	-0.0029	-0.00232	-0.05518	-0.05518	-0.02875	-0.0475	-0.0449	-0.29537	-0.29537	-0.170135	0.0475884	0.0449599	0.30048	0.30048	0.17272	0.156147	0.0606854	0.82972	0.68403	0.88812	0.88812	0.786075	147.167	124.888	149.818
BC302	10	0.0103	7	0.82	1.83437	6.18664	0.822376	6.15615	0.861923	2010	august	6	3.24925	3.25377	3.32101	3.32101	3.28739	3.53945	3.82175	34.5814	34.581	34.6262	34.6262	34.6036	-0.00178	-0.00141	-0.03543	-0.03543	-0.01842	-0.05278	-0.05073	-0.26645	-0.26645	-0.15859	0.05281	0.0507496	0.268795	0.268795	0.159772	0.158708	0.0594984	0.90481	0.67299	0.93623	0.93623	0.80461	150.071	125.094	148.903
BC303	46	0.019	10	0.582231	1.4118	8.58792	0.579791	6.55986	0.511112	2010	august	6	3.1972	3.20221	3.2629	3.2629	3.23256	3.45441	3.70034	34.5898	34.59	34.6341	34.6341	34.6121	5e-05	0.00054	-0.02786	-0.02786	-0.01366	-0.04816	-0.04424	-0.31507	-0.31507	-0.179655	0.04816	0.0442433	0.316299	0.316299	0.180271	0.117229	0.040332	0.96511	0.69549	0.95951	0.95951	0.8275	151.307	127.698	153.54
BC304	44	0.0169	11	0.551653	1.39541	10.203	0.570168	7.60045	0.497954	2010	august	6	3.36414	3.35449	3.43991	3.43991	3.3972	3.66563	4.09476	34.5568	34.5563	34.6046	34.6046	34.5805	-0.0043	-0.00501	-0.07371	-0.07371	-0.03936	-0.03898	-0.03772	-0.38268	-0.38268	-0.2102	0.0392165	0.0380513	0.389714	0.389714	0.213883	0.0826673	0.0345421	0.94082	0.67418	0.89892	0.89892	0.78655	149.868	126.147	170.029
BC305	59	0.0628	13	0.547544	1.40199	11.0875	0.468406	7.10964	0.502374	2010	august	6	3.27776	3.29294	3.35196	3.35196	3.32245	3.66882	4.23757	34.4359	34.441	34.5071	34.5071	34.474	-0.00408	-0.00394	-0.17747	-0.17747	-0.090705	-0.02967	-0.02708	-0.29095	-0.29095	-0.159015	0.0299492	0.0273651	0.340804	0.340804	0.184085	0.0602518	0.0238075	0.79372	0.6716	0.88876	0.88876	0.78018	151.119	124.792	165.85
BC306	57	0.0338	19	0.863035	2.46477	15.7865	0.73496	11.0214	0.744344	2010	august	6	3.29007	3.29316	3.3715	3.3715	3.33233	3.65778	4.0485	34.523	34.5235	34.5767	34.5767	34.5501	-0.00259	-0.0025	-0.11901	-0.11901	-0.060755	-0.03536	-0.0337	-0.29849	-0.29849	-0.166095	0.0354547	0.0337926	0.32134	0.32134	0.177567	0.0789988	0.022022	0.85737	0.67954	0.8701	0.8701	0.77482	154.68	124.666	162.991
BC307	259	0.3913	13	0.55825	1.26923	10.6458	0.379708	9.77317	0.318009	2010	august	6	3.30689	3.30476	3.3685	3.3685	3.33663	3.60411	3.98293	34.575	34.5741	34.6198	34.6198	34.597	-0.00299	-0.00244	-0.01254	-0.01254	-0.00749	-0.0513	-0.04847	-0.22395	-0.22395	-0.13621	0.0513871	0.0485314	0.224301	0.224301	0.136416	0.166162	0.0717245	0.83895	0.70589	0.91496	0.91496	0.810425	145.668	126.455	154.381
BC308	61	0.0449	18	0.818597	2.15468	15.6179	0.734183	12.1796	0.708383	2010	august	6	3.42287	3.41044	3.47805	3.47805	3.44425	3.69089	4.23651	34.5256	34.5266	34.5789	34.5789	34.5527	-0.0019	-0.00187	-0.06832	-0.06832	-0.035095	-0.03217	-0.02834	-0.34956	-0.34956	-0.18895	0.0322261	0.0284016	0.356174	0.356174	0.192288	0.086788	0.0322035	0.73161	0.66428	0.82576	0.82576	0.74502	145.483	123.557	141.989
BC309	136	0.0739	33	0.91263	2.87715	28.8158	0.806873	19.5013	0.781644	2010	august	6	3.36077	3.35947	3.4128	3.4128	3.38613	3.68363	4.25587	34.4913	34.4935	34.5499	34.5499	34.5217	-0.00432	-0.00369	-0.05863	-0.05863	-0.03116	-0.0321	-0.02822	-0.26068	-0.26068	-0.14445	0.0323894	0.0284602	0.267192	0.267192	0.147826	0.104288	0.0424323	0.74141	0.67592	0.83677	0.83677	0.756345	142.713	126.246	146.744
BC310	23	0.0122	10	0.767486	1.87053	8.54407	0.708078	7.56897	0.688115	2010	august	6	3.64773	3.61708	3.65054	3.65054	3.63381	3.67916	4.27274	34.6074	34.6056	34.6442	34.6442	34.6249	-0.0101	-0.00835	-0.17944	-0.17944	-0.093895	-0.034	-0.02775	-0.4679	-0.4679	-0.247825	0.0354684	0.028979	0.501128	0.501128	0.265053	0.0950459	0.0406036	0.72184	0.67669	0.81659	0.81659	0.74664	141.188	126.072	145.69
BC311	50	0.0252	12	0.7144	1.75889	10.3033	0.576107	9.25266	0.625693	2010	august	6	3.49254	3.47017	3.53422	3.53422	3.50219	3.607	4.0024	34.6773	34.6729	34.7049	34.7049	34.6889	-0.00389	-0.00347	0.24127	0.24127	0.1189	-0.06353	-0.05988	-0.20583	-0.20583	-0.132855	0.063649	0.0599805	0.317139	0.317139	0.18856	0.198486	0.0835795	0.80397	0.75465	0.87907	0.87907	0.81686	145.395	131.258	151.865
BC314	25	0.0113	7	0.7296	1.56466	6.3015	0.728739	4.86522	0.685981	2010	august	6	3.89558	3.84501	3.91113	3.91113	3.87807	3.54232	3.88649	34.9408	34.9295	34.9291	34.9291	34.9293	0.00027	0.0018	-0.23599	-0.23599	-0.117095	-0.12886	-0.12384	-0.21148	-0.21148	-0.16766	0.12886	0.123853	0.316883	0.316883	0.220368	0.216228	0.0924856	0.82413	0.76467	0.87213	0.87213	0.8184	148.111	130.992	151.957
BC315	17	0.0204	7	0.695312	1.52688	6.48159	0.70678	6.42876	0.675507	2010	august	6	3.25012	3.25098	3.28712	3.28712	3.26905	3.45951	3.72036	34.6477	34.6465	34.6821	34.6821	34.6643	-1e-05	0.00013	0.06606	0.06606	0.033095	-0.06453	-0.06141	-0.27248	-0.27248	-0.166945	0.06453	0.0614101	0.280373	0.280373	0.170892	0.201202	0.0961973	0.88057	0.88191	0.9095	0.9095	0.895705	148.043	131.787	143.486
BC316	88	0.0883	28	0.912448	2.82159	24.8486	0.803146	16.5103	0.78591	2010	august	6	3.1537	3.15803	3.18185	3.18185	3.16994	3.35969	3.5752	34.6547	34.6549	34.689	34.689	34.6719	0.00245	0.00259	0.03022	0.03022	0.016405	-0.07758	-0.072	-0.21444	-0.21444	-0.14322	0.0776187	0.0720466	0.216559	0.216559	0.144303	0.18652	0.0960229	1.05207	0.79447	1.12292	1.12292	0.958695	148.727	138.534	131.626
BC317	80	0.01	25	0.880938	2.58001	22.3257	0.776799	17.1425	0.737565	2010	august	6	3.50384	3.48771	3.54017	3.54017	3.51394	3.66601	4.11088	34.628	34.6252	34.6634	34.6634	34.6443	-0.01675	-0.01598	-0.29485	-0.29485	-0.155415	-0.0298	-0.0276	-0.41206	-0.41206	-0.21983	0.0341848	0.0318923	0.506685	0.506685	0.269289	0.0970714	0.0396138	0.73895	0.75182	0.82859	0.82859	0.790205	145.289	130.307	145.976
BC318	185	0.1167	30	0.879649	2.63189	24.6922	0.68668	18.6117	0.745608	2010	august	6	3.37429	3.3786	3.4182	3.4182	3.3984	3.70117	4.25086	34.5021	34.5035	34.5593	34.5593	34.5314	-0.00942	-0.00824	-0.1954	-0.1954	-0.10182	-0.02816	-0.02484	-0.31763	-0.31763	-0.171235	0.0296938	0.026171	0.372921	0.372921	0.199546	0.0782215	0.0321027	0.71119	0.68835	0.79944	0.79944	0.743895	140.846	126.003	145.189
BC319	102	0.1045	8	0.284506	0.717367	6.96592	0.234421	6.1187	0.203196	2010	august	6	3.35921	3.35428	3.40713	3.40713	3.3807	3.64185	4.06431	34.5842	34.5829	34.6268	34.6268	34.6049	-0.01253	-0.01188	-0.20341	-0.20341	-0.107645	-0.03863	-0.0364	-0.34397	-0.34397	-0.190185	0.0406113	0.0382896	0.399614	0.399614	0.218952	0.118088	0.052064	0.74527	0.77722	0.80448	0.80448	0.79085	139.803	130.475	141.787
BC320	10	0.01	6	0.76	1.60944	5.512	0.801442	4.73254	0.705837	2010	august	6	3.36319	3.35732	3.39948	3.39948	3.3784	3.54346	3.88558	34.6492	34.647	34.6822	34.6822	34.6646	-0.01689	-0.01646	-0.2613	-0.2613	-0.13888	-0.04546	-0.04468	-0.37314	-0.37314	-0.20891	0.0484962	0.0476155	0.455534	0.455534	0.251575	0.149905	0.0695228	0.7906	0.76781	0.85267	0.85267	0.81024	160.578	132.159	153.101
BC321	0	0	0	0	0	0	0	0	0	2010	august	6	3.36121	3.40022	3.40274	3.40274	3.40148	3.61268	4.31294	34.4335	34.4376	34.5036	34.5036	34.4706	-0.00858	-0.00683	-0.22983	-0.22983	-0.11833	-0.02089	-0.01748	-0.25291	-0.25291	-0.135195	0.0225834	0.018767	0.341739	0.341739	0.180253	0.0678374	0.0210455	0.73429	0.71723	0.83872	0.83872	0.777975	148.841	129.254	152.909
BC324	68	0.0324	19	0.858997	2.41959	16.9601	0.819719	12.778	0.704814	2010	august	6	3.31423	3.32074	3.35271	3.35271	3.33672	3.5431	3.88778	34.6011	34.6003	34.6424	34.6424	34.6214	-0.023	-0.02329	-0.25458	-0.25458	-0.138935	-0.03147	-0.03074	-0.37121	-0.37121	-0.200975	0.038979	0.0385665	0.45012	0.45012	0.244343	0.135475	0.0643444	0.75613	0.82572	0.83321	0.83321	0.829465	159.427	141.617	145.837
BC327	66	0.0171	19	0.888889	2.54626	16.857	0.842032	13.7122	0.77301	2010	august	6	3.34541	3.38941	3.3771	3.3771	3.38326	3.71404	4.3465	34.4202	34.4235	34.4937	34.4937	34.4586	-0.01455	-0.01196	-0.26507	-0.26507	-0.138515	-0.02179	-0.01865	-0.30455	-0.30455	-0.1616	0.0262013	0.0221555	0.403748	0.403748	0.212952	0.0862188	0.0319977	0.7115	0.77826	0.85884	0.85884	0.81855	171.545	130.842	175.093
BC328	48	0.0241	14	0.853299	2.2635	12.1977	0.803352	10.1968	0.752326	2010	august	6	3.60071	3.59398	3.60064	3.60064	3.59731	3.67885	4.31381	34.553	34.5522	34.5998	34.5998	34.576	-0.01079	-0.00872	-0.24438	-0.24438	-0.12655	-0.02044	-0.01667	-0.29546	-0.29546	-0.156065	0.0231131	0.018813	0.38343	0.38343	0.201121	0.072152	0.0237052	0.73751	0.7361	0.85167	0.85167	0.793885	166.606	130.384	156.305
BC329	55	0.0315	11	0.567934	1.36676	9.78159	0.52142	7.36275	0.543871	2010	august	6	3.67286	3.64953	3.70677	3.70677	3.67815	3.58142	3.93775	34.77	34.7637	34.7836	34.7836	34.7737	-0.0251	-0.02633	-0.4227	-0.4227	-0.224515	-0.04065	-0.03959	-0.61948	-0.61948	-0.329535	0.0477748	0.0475462	0.749954	0.749954	0.39875	0.132883	0.058139	0.70278	0.64867	0.83733	0.83733	0.743	132.615	120.255	139.972
BC330	77	0.0253	18	0.798786	2.14987	16.3319	0.767955	12.845	0.719995	2010	august	6	3.5307	3.52893	3.52957	3.52957	3.52925	3.6818	4.33356	34.4924	34.4934	34.5479	34.5479	34.5207	-0.00806	-0.00659	-0.01066	-0.01066	-0.008625	-0.0191	-0.01566	-0.27407	-0.27407	-0.144865	0.020731	0.0169901	0.274277	0.274277	0.145634	0.0751015	0.0243635	0.72647	0.81181	0.85945	0.85945	0.83563	166.348	132.536	170.705
BC331	16	0.0116	4	0.632812	1.14328	2.23812	0.398095	2.82417	0.751416	2010	august	6	3.77378	3.72516	3.79719	3.79719	3.76117	3.69587	4.14532	34.7358	34.7289	34.7497	34.7497	34.7393	-0.01362	-0.01304	-0.25032	-0.25032	-0.13168	-0.02781	-0.0244	-0.45324	-0.45324	-0.23882	0.0309661	0.0276659	0.517771	0.517771	0.272718	0.0965212	0.0367824	0.72138	0.67843	0.8616	0.8616	0.770015	136.733	124.741	145.425
BC332	105	0.0823	18	0.766984	1.99442	16.1301	0.652694	12.966	0.713686	2010	august	6	3.2999	3.31735	3.34465	3.34465	3.331	3.54123	3.86688	34.5633	34.5636	34.6117	34.6117	34.5877	-0.02271	-0.02158	-0.3228	-0.3228	-0.17219	-0.02883	-0.02757	-0.39387	-0.39387	-0.21072	0.0367003	0.0350114	0.509248	0.509248	0.27213	0.120725	0.0528942	0.8469	0.74946	0.83952	0.83952	0.79449	145.017	126.31	148.902
BC333	93	0.0445	18	0.787374	2.10688	15.9004	0.737109	9.3273	0.650252	2010	august	6	3.39816	3.41133	3.43167	3.43167	3.4215	3.69755	4.15671	34.5231	34.5233	34.5777	34.5777	34.5505	-0.02037	-0.01786	-0.3447	-0.3447	-0.18128	-0.02647	-0.02378	-0.38678	-0.38678	-0.20528	0.0334006	0.02974	0.51809	0.51809	0.273915	0.107161	0.0476426	0.78262	0.73597	0.88174	0.88174	0.808855	144.422	128.55	155.552
BC334	113	0.0422	16	0.831702	2.15601	14.5614	0.82799	11.0832	0.756459	2010	august	6	3.9879	3.90423	3.87957	3.87957	3.8919	3.72663	4.34858	34.6763	34.6685	34.6912	34.6912	34.6799	-0.01303	-0.01014	-0.29462	-0.29462	-0.15238	-0.02533	-0.02066	-0.45256	-0.45256	-0.23661	0.0284849	0.0230142	0.540011	0.540011	0.281512	0.106337	0.0421466	0.76572	0.77673	0.87171	0.87171	0.82422	143.67	131.826	157.958
BC339	47	0.0217	10	0.572205	1.38421	8.98237	0.57631	8.1804	0.521658	2010	august	6	3.72425	3.68483	3.65582	3.65582	3.67033	3.75933	4.30586	34.5968	34.5925	34.6359	34.6359	34.6142	-0.02672	-0.02243	-0.4717	-0.4717	-0.247065	-0.02976	-0.02561	-0.51053	-0.51053	-0.26807	0.0399952	0.0340438	0.695084	0.695084	0.364564	0.128394	0.0581264	0.85854	0.76693	0.88649	0.88649	0.82671	156.437	131.443	157.597
BC340	61	0.0327	19	0.864821	2.47238	17.1516	0.77701	12.257	0.76662	2010	august	6	3.68634	3.69625	3.6314	3.6314	3.66383	3.72184	4.21501	34.5937	34.5921	34.6262	34.6262	34.6091	-0.03126	-0.02116	-0.42117	-0.42117	-0.221165	-0.00534	-0.00582	-0.22537	-0.22537	-0.115595	0.0317128	0.0219458	0.477678	0.477678	0.249812	0.121016	0.0392926	0.68739	0.88866	1.34134	1.34134	1.115	128.847	143.159	198.367
BC341	5	0.002	1	0	0	1	0	1	0	2010	august	6	3.81103	3.80011	3.80911	3.80911	3.80461	3.65141	4.09648	34.7583	34.7507	34.7681	34.7681	34.7594	-0.05386	-0.03368	-0.17726	-0.17726	-0.10547	-0.00489	-0.00611	-0.47239	-0.47239	-0.23925	0.0540815	0.0342297	0.504553	0.504553	0.269391	0.152268	0.0599892	0.65265	0.8178	1.31897	1.31897	1.06838	127.788	143.067	200.507
BC342	54	0.0519	6	0.375857	0.803988	4.80147	0.3339	4.90196	0.375352	2010	august	6	3.45199	3.50538	3.40719	3.40719	3.45629	3.73059	4.25039	34.468	34.4706	34.5244	34.5244	34.4975	-0.03043	-0.02258	-0.25841	-0.25841	-0.140495	-0.01084	-0.01061	-0.19829	-0.19829	-0.10445	0.0323031	0.0249485	0.325722	0.325722	0.175335	0.13736	0.0499624	0.66694	0.83476	1.28427	1.28427	1.05951	137.646	141.975	176.555
BC343	20	0.0199	6	0.65	1.30691	5.08714	0.688182	3.89561	0.644361	2010	august	6	3.4691	3.50161	3.46892	3.46892	3.48527	3.61761	4.01882	34.5759	34.5752	34.6178	34.6178	34.5965	-0.04902	-0.03645	-0.21166	-0.21166	-0.124055	-0.01474	-0.01463	-0.24917	-0.24917	-0.1319	0.0511882	0.0392764	0.326934	0.326934	0.183105	0.181076	0.0837549	0.68978	0.74274	1.15356	1.15356	0.94815	132.696	132.399	166.827
BC344	14	0.0149	4	0.485207	0.937156	3.33266	0.552887	3.28151	0.613876	2010	august	6	3.39683	3.46035	3.3975	3.3975	3.42893	3.55057	3.89864	34.5612	34.563	34.6035	34.6035	34.5832	-0.0499	-0.03442	-0.2629	-0.2629	-0.14866	-0.00855	-0.00837	-0.11711	-0.11711	-0.06274	0.0506272	0.0354231	0.287804	0.287804	0.161614	0.166642	0.0675089	0.66354	0.77089	0.96296	0.96296	0.866925	127.692	131.987	181.22
BC345	20	0.0105	6	0.55	1.18989	3.96792	0.40548	3.69164	0.493242	2010	august	6	3.49281	3.5555	3.43967	3.43967	3.49758	3.72801	4.2369	34.4771	34.4809	34.5291	34.5291	34.505	-0.02621	-0.01819	-0.29777	-0.29777	-0.15798	-0.00781	-0.0077	-0.16668	-0.16668	-0.08719	0.0273489	0.0197526	0.341247	0.341247	0.1805	0.0990225	0.030353	0.69892	0.86595	1.08879	1.08879	0.97737	131.293	141.046	199.188
BC346	53	0.026	8	0.50979	1.13398	7.11647	0.496691	5.65524	0.483594	2010	august	6	3.59176	3.67685	3.48973	3.48973	3.58329	3.75641	4.30344	34.4646	34.4714	34.5132	34.5132	34.4923	-0.02031	-0.01209	-0.25617	-0.25617	-0.13413	-0.00372	-0.0049	-0.03989	-0.03989	-0.022395	0.0206479	0.0130452	0.259257	0.259257	0.136151	0.0684704	0.0175442	0.771	0.93814	0.99183	0.99183	0.964985	133.917	143.484	198.297
BC347	12	0.0079	5	0.75	1.4735	4.34778	0.820052	3.84617	0.754677	2010	august	6	3.61647	3.65208	3.60869	3.60869	3.63039	3.62929	4.05262	34.6404	34.6394	34.6676	34.6676	34.6535	-0.04522	-0.02802	-0.52048	-0.52048	-0.27425	-0.00093	-0.00318	0.22385	0.22385	0.110335	0.0452296	0.0281999	0.566576	0.566576	0.297388	0.146923	0.0491518	0.66182	0.87839	0.88127	0.88127	0.87983	125.589	136.723	168.786
BC348	13	0.0209	5	0.721893	1.41274	4.06204	0.730704	4.49959	0.790383	2010	august	6	3.45651	3.52149	3.45038	3.45038	3.48594	3.55076	3.90475	34.5801	34.5833	34.616	34.616	34.5997	-0.04357	-0.03029	-0.27696	-0.27696	-0.153625	0.00689	0.00282	0.1619	0.1619	0.08236	0.0441114	0.030421	0.320809	0.320809	0.175615	0.146873	0.0514015	0.68772	1.17723	0.90951	0.90951	1.04337	129.883	145.746	177.622
BC351	0	0	0	0	0	0	0	0	0	2010	august	6	3.62108	3.6724	3.57554	3.57554	3.62397	3.68345	4.14411	34.5607	34.5646	34.5968	34.5968	34.5807	-0.02316	-0.01384	-0.28533	-0.28533	-0.149585	-0.00096	-0.00229	0.06612	0.06612	0.031915	0.0231799	0.0140282	0.292891	0.292891	0.15346	0.0792827	0.0229071	0.74726	0.92216	0.94836	0.94836	0.93526	133.687	141.998	185.925
BC352	2	0.0022	2	0.5	0.693147	1.439	0.719501	2	1	2010	august	6	3.57639	3.64503	3.54752	3.54752	3.59628	3.61954	4.02424	34.5643	34.5693	34.6006	34.6006	34.585	-0.02575	-0.01531	-0.34459	-0.34459	-0.17995	0.00751	0.00206	0.18882	0.18882	0.09544	0.0268228	0.015448	0.392932	0.392932	0.20419	0.084854	0.0247108	0.70396	1.0136	0.92496	0.92496	0.96928	131	143.928	188.25
BC353	10	0.0064	6	0.8	1.69574	5.07345	0.778512	3.98454	0.704604	2010	august	6	3.54831	3.64906	3.4811	3.4811	3.56508	3.64881	4.05092	34.4664	34.477	34.5162	34.5162	34.4966	-0.01811	-0.01089	-0.31176	-0.31176	-0.161325	0.00042	-0.00119	0.17767	0.17767	0.08824	0.0181149	0.0109548	0.358833	0.358833	0.184894	0.0513081	0.0147255	0.67915	0.92323	1.01518	1.01518	0.969205	128.752	141.829	187.463
BC354	19	0.013	8	0.764543	1.74949	7.14944	0.747827	6.85922	0.745864	2010	august	6	3.4875	3.56704	3.45418	3.45418	3.51061	3.58212	3.93155	34.5138	34.5212	34.5568	34.5568	34.539	-0.02637	-0.01696	-0.35454	-0.35454	-0.18575	0.00299	0.00113	0.15019	0.15019	0.07566	0.026539	0.0169976	0.38504	0.38504	0.201019	0.0882152	0.0274115	0.65055	0.80415	0.96001	0.96001	0.88208	126.549	135.968	187.413
BC356	9	0.0058	6	0.740741	1.58109	4.81151	0.698913	5.28885	0.778312	2010	august	6	3.88837	3.95911	3.67988	3.67988	3.81949	3.73741	4.38817	34.5198	34.5267	34.5498	34.5498	34.5383	-0.0116	-0.00251	-0.47925	-0.47925	-0.24088	-0.00098	-0.00507	0.19477	0.19477	0.09485	0.0116413	0.0056573	0.517316	0.517316	0.261487	0.0538596	0.0100689	0.7491	0.94146	1.04627	1.04627	0.993865	139.393	143.851	221.025
BC357	2	0.0029	2	0.5	0.693147	1.47166	0.735831	1.57604	0.788018	2010	august	6	4.02228	4.0066	3.89383	3.89383	3.95022	3.76405	4.27536	34.6801	34.6822	34.6898	34.6898	34.686	-0.00757	-0.00402	-0.27209	-0.27209	-0.138055	0.00053	-9e-05	0.13438	0.13438	0.067145	0.00758853	0.00402101	0.303465	0.303465	0.153743	0.029883	0.0075163	0.71481	1.59506	1.14185	1.14185	1.36845	135.191	163.54	209.102
BC358	9	0.0071	5	0.740741	1.46482	4.09796	0.72751	4.17453	0.779165	2010	august	6	3.4676	3.52373	3.47617	3.47617	3.49995	3.51766	3.84052	34.6372	34.637	34.6678	34.6678	34.6524	-0.06493	-0.04433	-0.23522	-0.23522	-0.139775	-0.00536	-0.00631	-0.05695	-0.05695	-0.03163	0.0651509	0.0447768	0.242016	0.242016	0.143396	0.204755	0.0842749	0.66744	0.77047	0.90863	0.90863	0.83955	126.021	129.897	170.91
BC361	146	0.1543	22	0.816382	2.22239	19.8689	0.745818	12.0145	0.702048	2010	august	6	3.27689	3.32411	3.28643	3.28643	3.30527	3.47384	3.72907	34.5639	34.5657	34.6103	34.6103	34.588	-0.04844	-0.03913	-0.23952	-0.23952	-0.139325	-0.0203	-0.01922	-0.28068	-0.28068	-0.14995	0.0525216	0.0435955	0.368987	0.368987	0.206291	0.188538	0.0934331	0.6864	0.71799	1.09045	1.09045	0.90422	131.943	130.624	154.933
BC362	46	0.0296	18	0.872401	2.42825	14.7748	0.707376	12.4409	0.687091	2010	august	6	3.55271	3.5689	3.54004	3.54004	3.55447	3.67239	4.13007	34.5995	34.5972	34.6381	34.6381	34.6176	-0.04967	-0.03815	-0.21246	-0.21246	-0.125305	-0.01959	-0.01912	-0.34275	-0.34275	-0.180935	0.0533936	0.0426731	0.403258	0.403258	0.222965	0.18134	0.0839567	0.71267	0.75231	1.10641	1.10641	0.92936	135.374	133.955	166.341
BC363	32	0.0183	13	0.859375	2.22848	11.6229	0.796381	9.13037	0.811014	2010	august	6	3.38466	3.41975	3.39154	3.39154	3.40564	3.56409	3.92108	34.5763	34.5764	34.6207	34.6207	34.5985	-0.05383	-0.04401	-0.22363	-0.22363	-0.13382	-0.02111	-0.02053	-0.32037	-0.32037	-0.17045	0.0578213	0.048563	0.390701	0.390701	0.219632	0.187902	0.09721	0.71323	0.71535	1.10963	1.10963	0.91249	135.187	129.472	156.366
BC364	9	0.0049	5	0.716049	1.42706	3.86126	0.694775	3.732	0.755625	2010	august	6	3.33634	3.39507	3.34385	3.34385	3.36946	3.50467	3.79941	34.5675	34.569	34.6112	34.6112	34.5901	-0.05318	-0.03994	-0.22807	-0.22807	-0.134005	-0.01329	-0.01285	-0.18588	-0.18588	-0.099365	0.0548155	0.0419562	0.294223	0.294223	0.16809	0.18108	0.0847941	0.64262	0.71267	1.59226	1.59226	1.15247	122.938	129.605	148.977
BC365	62	0.0322	17	0.840791	2.22574	14.7237	0.783137	9.95727	0.733368	2010	august	6	3.37938	3.40613	3.3859	3.3859	3.39602	3.56461	3.92844	34.5731	34.5731	34.6188	34.6188	34.5959	-0.04872	-0.04192	-0.24517	-0.24517	-0.143545	-0.02372	-0.02275	-0.352	-0.352	-0.187375	0.0541874	0.0476954	0.428967	0.428967	0.238331	0.178913	0.0964485	0.72479	0.70833	0.99705	0.99705	0.85269	138.001	128.532	155.492
BC366	12	0.0089	3	0.31405	0.600166	2.66984	0.402327	2.27659	0.40828	2010	august	6	3.4254	3.44345	3.43239	3.43239	3.43792	3.63571	4.05752	34.5653	34.5648	34.6124	34.6124	34.5886	-0.03323	-0.02971	-0.38777	-0.38777	-0.20874	-0.02888	-0.02697	-0.43514	-0.43514	-0.231055	0.044026	0.0401256	0.582849	0.582849	0.311487	0.158042	0.0729856	0.7319	0.71787	0.94245	0.94245	0.83016	139.313	129.4	163.059
BC367	45	0.0253	10	0.823704	1.96275	8.30474	0.815749	7.10391	0.668593	2010	august	6	3.34647	3.36575	3.36656	3.36656	3.36616	3.601	3.9887	34.5447	34.545	34.5959	34.5959	34.5705	-0.02582	-0.02361	-0.33256	-0.33256	-0.178085	-0.02919	-0.02762	-0.42293	-0.42293	-0.225275	0.0389709	0.0363359	0.53802	0.53802	0.287178	0.141254	0.0690209	0.73288	0.67724	0.89123	0.89123	0.784235	138.765	124.025	151.143
BC369	55	0.0285	17	0.90843	2.57043	13.8824	0.769326	11.1697	0.817892	2010	august	6	3.70851	3.67726	3.71932	3.71932	3.69829	3.68347	4.13511	34.689	34.6837	34.7133	34.7133	34.6985	-0.02233	-0.0192	-0.40915	-0.40915	-0.214175	-0.02818	-0.02446	-0.46116	-0.46116	-0.24281	0.0359547	0.0310955	0.6165	0.6165	0.323798	0.0947524	0.0417184	0.70222	0.77159	0.85317	0.85317	0.81238	136.503	140.966	144.277
BC370	4	0.0046	3	0.625	1.03972	2.89337	0.908196	2.88692	0.895095	2010	august	6	3.4734	3.46669	3.49208	3.49208	3.47938	3.4824	3.7881	34.7148	34.7117	34.7396	34.7396	34.7256	-0.05901	-0.05985	-0.20974	-0.20974	-0.134795	-0.03973	-0.03992	-0.25885	-0.25885	-0.149385	0.0711383	0.0719418	0.333158	0.333158	0.20255	0.16958	0.0872851	0.73081	0.7555	0.84514	0.84514	0.80032	163.448	128.006	146.563
BC371	32	0.0289	8	0.695312	1.55385	6.99229	0.69912	4.85193	0.673609	2010	august	6	3.2214	3.22154	3.24126	3.24126	3.2314	3.43172	3.69155	34.6604	34.6597	34.6925	34.6925	34.6761	-0.01717	-0.0167	-0.22622	-0.22622	-0.12146	-0.06	-0.05644	-0.29637	-0.29637	-0.176405	0.0624084	0.0588588	0.372841	0.372841	0.21585	0.171887	0.0735092	0.74188	0.80403	0.80624	0.80624	0.805135	206.07	131.124	141.215
[truncated: 30 more columns]
